# Supplementary material for: 2-(4-Chloro­phen­yl)acetic acid–2-{(E)-[(E)-2-(2-pyridyl­methyl­idene)hydrazin-1-yl­idene]meth­yl}pyridine (1/1)
Source: Acta Crystallogr Sect E Struct Rep Online. 2010 Aug 21;66(Pt 9):o2356. doi: 10.1107/S1600536810032721 (PMC3008031; doi:10.1107/S1600536810032721)
Supplement: Supplementary file 2 [file e-66-o2356-Isup2.hkl]

#
# h,k,l, Fc-squared, Fo-squared, sigma(Fo-squared) and status flag
#
data_I
_shelx_title ' cd0483a in Pca2(1)'
_shelx_refln_list_code          4
_shelx_F_calc_maximum      208.26
_exptl_crystal_F_000       792.00
_reflns_d_resolution_high  0.7696
 
loop_
 _symmetry_equiv_pos_as_xyz
 'x, y, z'
 '-x, -y, z+1/2'
 'x+1/2, -y, z'
 '-x+1/2, y, z+1/2'
 
_cell_length_a    11.7400
_cell_length_b     4.6410
_cell_length_c    33.4510
_cell_angle_alpha  90.000
_cell_angle_beta   90.000
_cell_angle_gamma  90.000
 
_shelx_F_squared_multiplier     1.000
 
loop_
 _refln_index_h
 _refln_index_k
 _refln_index_l
 _refln_F_squared_calc
 _refln_F_squared_meas
 _refln_F_squared_sigma
 _refln_observed_status
   2   0 -43      206.20      240.21     24.11 o
   0   0 -42      162.51      105.19     26.37 o
   2   0 -42      160.74      119.24     23.27 o
   0   1 -42       16.65       33.49     14.80 o
   1   1 -42       15.40       44.87      9.59 o
   2   1 -42       18.59       17.63      7.95 o
   3   1 -42       36.07       35.86     13.09 o
   2   0 -41      110.80      103.90     33.14 o
   4   0 -41       22.94       80.12     26.95 o
   1   1 -41       78.49      105.68     14.99 o
   2   1 -41       10.26       12.47     10.89 o
   3   1 -41        7.51       11.11     21.65 o
   4   1 -41        7.97       15.83     10.70 o
   0   0 -40       91.78       86.89     27.88 o
   2   0 -40      142.91      154.48     34.51 o
   4   0 -40       38.75       91.58     31.56 o
   0   1 -40       43.74       36.87     15.06 o
   1   1 -40       20.32       44.14     10.19 o
   2   1 -40        7.04        2.83     12.07 o
   3   1 -40       69.13       88.17     21.36 o
   4   1 -40        0.40       35.37     13.46 o
   5   1 -40       39.88       66.78     14.48 o
   0   2 -40      175.89      217.41     26.97 o
   1   2 -40        9.98       12.50      5.29 o
   2   2 -40      109.08      135.65     15.01 o
   3   2 -40      188.52      228.74     22.22 o
   2   0 -39      119.91      146.19     35.09 o
   4   0 -39      252.83      348.15     43.81 o
   6   0 -39       33.54       46.18     19.60 o
   1   1 -39      171.40      163.91     24.98 o
   2   1 -39       43.61       27.94     17.65 o
   3   1 -39      121.28      120.30     24.75 o
   4   1 -39        0.40       18.30      8.11 o
   5   1 -39       29.68       50.80     14.64 o
   6   1 -39       77.30       94.49     22.77 o
   1   2 -39        8.90       16.34      6.80 o
   2   2 -39        7.84       14.81      9.69 o
   3   2 -39      121.24      120.97     21.52 o
   4   2 -39       21.70       18.82      9.69 o
   2   0 -38       41.87      119.53     30.91 o
   6   0 -38       29.07       54.25     16.50 o
   0   1 -38       19.03       35.82     12.92 o
   1   1 -38       45.66       57.15     10.48 o
   2   1 -38       18.58       43.24     22.62 o
   3   1 -38       80.27      110.00     28.21 o
   4   1 -38       62.93       31.45      9.83 o
   5   1 -38       46.76       53.46     16.61 o
   6   1 -38        6.57       15.99     13.58 o
   0   2 -38       34.86        9.28      9.53 o
   1   2 -38        6.89       19.06      6.85 o
   2   2 -38      253.29      295.00     19.85 o
   3   2 -38       30.69       40.98     12.30 o
   4   2 -38       74.25       91.76     18.77 o
   5   2 -38       67.23      103.84     19.67 o
   2   0 -37       21.36       11.02     15.42 o
   4   0 -37     1043.74     1209.58     58.00 o
   6   0 -37      203.24      230.56     33.94 o
   8   0 -37      137.24      120.40     27.52 o
   1   1 -37       91.02      111.70     19.58 o
   2   1 -37       19.73       50.35     16.05 o
   3   1 -37      270.61      258.09     52.42 o
   4   1 -37        8.56       30.37      8.18 o
   5   1 -37       73.97       89.77     35.66 o
   6   1 -37       75.65       69.88     16.17 o
   7   1 -37       14.47       12.10      7.58 o
   1   2 -37       77.27       71.79     11.96 o
   2   2 -37        4.05       16.75      8.53 o
   3   2 -37       42.66       41.59     24.93 o
   4   2 -37       89.70      113.67     21.31 o
   5   2 -37       41.31       20.43     27.52 o
   6   2 -37      129.37      140.44     18.40 o
   1   3 -37       87.36       83.71     13.08 o
   2   3 -37       40.89       41.17      9.25 o
   0   0 -36      281.24      198.21     29.97 o
   4   0 -36      433.00      439.44     35.38 o
   8   0 -36      187.90      192.45     27.74 o
   0   1 -36      176.24      181.69     20.38 o
   1   1 -36      219.63      254.01     19.07 o
   2   1 -36       18.52        3.46      9.87 o
   3   1 -36       45.20       35.66     20.46 o
   4   1 -36      104.14       59.71     13.80 o
   5   1 -36       38.43       33.24      7.98 o
   6   1 -36        0.63       30.99     26.44 o
   7   1 -36      174.00      222.94     42.73 o
   8   1 -36       15.30       15.73     27.88 o
   0   2 -36      324.55      377.15     36.16 o
   1   2 -36       91.45       90.33     18.71 o
   2   2 -36       25.77       38.36     12.43 o
   3   2 -36       34.40       51.85     13.11 o
   4   2 -36       33.75       22.80     13.33 o
   5   2 -36      293.97      361.46     26.46 o
   6   2 -36       28.01       30.65     12.43 o
   0   3 -36      495.32      613.70     28.61 o
   1   3 -36       14.91       15.82      6.09 o
   2   3 -36       34.34       22.46      6.41 o
   3   3 -36       41.10       24.58     11.84 o
   2   0 -35      146.45      116.94     24.79 o
   4   0 -35      561.09      643.41     42.87 o
   6   0 -35       21.47       24.93     11.17 o
   8   0 -35       85.74       54.61     21.33 o
   1   1 -35      259.49      300.72     35.59 o
   2   1 -35       42.92       31.49     31.63 o
   3   1 -35      312.51      311.14     36.89 o
   4   1 -35       73.00       78.96     17.54 o
   5   1 -35       60.64       53.41     10.30 o
   6   1 -35        5.20       15.30     16.50 o
   7   1 -35       27.38       38.87     13.46 o
   8   1 -35       17.64       12.62      9.55 o
   1   2 -35       57.30       70.87     11.25 o
   2   2 -35       12.87       14.97     13.69 o
   3   2 -35      105.15      121.39     47.91 o
   4   2 -35      248.34      289.70     29.65 o
   5   2 -35       24.53       14.11     15.78 o
   6   2 -35      197.26      228.05     31.56 o
   7   2 -35        0.37       19.11     13.19 o
   1   3 -35      291.54      352.99     43.13 o
   2   3 -35       20.43       34.25      8.91 o
   3   3 -35       88.80       71.17     13.86 o
   4   3 -35       65.75       49.04     16.82 o
   0   0 -34      805.54      813.81     45.82 o
   2   0 -34      175.00      191.80     28.75 o
   4   0 -34      345.98      370.12     37.39 o
   6   0 -34      324.55      305.78     43.45 o
   8   0 -34       64.58       42.44     20.61 o
   0   1 -34       26.27       24.23      7.97 o
   1   1 -34      172.31      207.18     25.57 o
   3   1 -34      162.38      120.39     16.32 o
   4   1 -34        2.62        6.77     15.45 o
   5   1 -34      161.38      195.99     18.78 o
   6   1 -34       98.39      103.83     22.26 o
   7   1 -34      168.42      167.19     19.15 o
   8   1 -34        7.78       32.15     14.87 o
   9   1 -34       92.48       75.92     36.03 o
   0   2 -34      315.85      353.04     30.37 o
   1   2 -34       37.19       32.26     12.03 o
   2   2 -34      111.64       97.97     18.49 o
   3   2 -34      116.58      117.51     40.89 o
   4   2 -34       63.00       51.10     11.20 o
   5   2 -34       13.17        9.61      8.79 o
   6   2 -34        2.66       18.75      8.49 o
   7   2 -34       46.64       20.72     30.19 o
   8   2 -34       28.40       59.96     20.10 o
   0   3 -34       26.31       24.88      8.56 o
   1   3 -34       14.34       17.66      5.74 o
   2   3 -34      114.02      116.58     10.70 o
   3   3 -34       50.52       53.52     32.78 o
   4   3 -34       83.51       92.28     16.43 o
   5   3 -34       77.08       75.50     13.72 o
   2   0 -33      153.39      154.12     33.72 o
   4   0 -33      188.35      219.03     26.23 o
   6   0 -33     1210.91     1372.13     65.21 o
   8   0 -33      514.38      613.01    105.48 o
   1   1 -33      259.92      236.59     21.30 o
   2   1 -33      737.15      931.04     88.84 o
   3   1 -33      109.29       86.75     16.05 o
   4   1 -33        9.77       20.28     10.09 o
   5   1 -33      182.51      190.08     18.90 o
   6   1 -33       73.82       94.09     25.51 o
   7   1 -33       13.26       26.71     11.11 o
   8   1 -33        0.02       22.12     10.16 o
   9   1 -33      119.13      140.31     13.95 o
   1   2 -33       50.86       59.44     11.41 o
   2   2 -33      204.99      220.98     26.37 o
   3   2 -33      314.87      378.18     24.29 o
   4   2 -33       26.19       45.25     14.78 o
   5   2 -33       30.68       41.25     12.10 o
   6   2 -33      107.70       73.27     16.25 o
   7   2 -33       55.76       48.00     13.39 o
   8   2 -33       82.61       54.33     15.27 o
   1   3 -33        3.53        8.67      3.67 o
   2   3 -33        3.58        9.38      5.69 o
   3   3 -33       60.85       74.18     13.87 o
   4   3 -33       49.07       26.39      9.18 o
   5   3 -33       22.71       26.92      8.02 o
   6   3 -33       58.50       59.59     13.08 o
   0   0 -32      703.25      690.46     42.65 o
   4   0 -32      272.88      304.27     39.63 o
   6   0 -32      295.18      285.03     30.77 o
   8   0 -32       75.63       54.54     17.65 o
  10   0 -32      462.64      422.65     76.73 o
   0   1 -32       35.60       47.98     13.14 o
   1   1 -32       52.45       66.49     29.94 o
   2   1 -32      373.42      359.60     43.52 o
   3   1 -32      341.63      310.31     22.94 o
   4   1 -32       27.81       44.48     10.14 o
   5   1 -32       38.15       43.26     12.50 o
   6   1 -32      124.37      141.57     18.26 o
   7   1 -32       28.99       41.60     12.27 o
   8   1 -32       61.50       68.39     14.86 o
   9   1 -32      169.34      184.35     42.83 o
  10   1 -32       16.60       25.57      7.94 o
   0   2 -32      105.26      100.88     15.80 o
   1   2 -32      111.61      119.10     12.30 o
   2   2 -32      491.41      505.55     27.00 o
   3   2 -32       27.68       41.05     13.22 o
   4   2 -32       10.87       20.48     18.66 o
   5   2 -32       45.35       36.02     12.22 o
   6   2 -32       46.67       44.29     12.97 o
   7   2 -32      106.03      118.83     15.29 o
   8   2 -32       23.67       30.07      8.38 o
   0   3 -32      209.80      206.01     28.93 o
   1   3 -32       13.89       21.94      7.12 o
   2   3 -32       98.76      109.70     14.87 o
   3   3 -32        8.28       25.12      8.43 o
   4   3 -32        1.71       17.84      5.07 o
   5   3 -32       25.48       51.29     12.03 o
   6   3 -32       95.51       83.07     11.47 o
   0   4 -32      145.87      189.28     30.77 o
   1   4 -32       28.82       35.72     15.53 o
   2   4 -32       63.41       76.30     16.89 o
   2   0 -31      395.36      530.15     80.91 o
   4   0 -31       83.03      119.75     35.95 o
   6   0 -31       90.70      106.56     21.25 o
   8   0 -31       30.16       24.50     16.28 o
   1   1 -31       96.82       90.87     30.26 o
   2   1 -31      268.83      240.15     20.71 o
   3   1 -31      416.03      380.86     29.90 o
   4   1 -31       46.64       41.44     14.07 o
   5   1 -31      168.37      177.46     26.23 o
   6   1 -31       39.52       40.87     16.43 o
   7   1 -31       71.29      106.99     28.35 o
   8   1 -31       19.92       22.18      8.90 o
   9   1 -31      204.92      226.02     28.89 o
  10   1 -31       17.44       44.08     23.27 o
   1   2 -31      269.95      286.38     16.21 o
   2   2 -31      639.45      638.11     26.91 o
   3   2 -31        3.20       28.57     11.38 o
   4   2 -31       71.37       47.33     13.69 o
   5   2 -31       40.56       34.88     11.33 o
   6   2 -31      179.23      149.31     18.51 o
   7   2 -31        8.36       24.23      5.27 o
   8   2 -31      109.23       78.72     12.88 o
   9   2 -31       57.83       59.58     21.40 o
   1   3 -31      353.25      385.92     21.70 o
   2   3 -31       22.71       18.41      7.25 o
   3   3 -31       65.47       68.22     14.19 o
   4   3 -31      177.54      211.05     18.30 o
   5   3 -31       40.04       22.60      7.01 o
   6   3 -31      101.32       91.85     16.36 o
   7   3 -31       28.13       33.31      9.60 o
   1   4 -31      197.93      207.90     25.64 o
   2   4 -31       18.30       30.66     13.56 o
   3   4 -31      291.31      360.40     27.84 o
   4   0 -30      507.37      494.99     36.31 o
   6   0 -30      164.15      159.59     31.05 o
   8   0 -30      277.86      295.41     31.63 o
   0   1 -30     1106.05     1120.45     34.11 o
   1   1 -30       15.60       37.18     15.83 o
   2   1 -30       21.57       18.69     11.10 o
   3   1 -30      677.99      658.97     36.82 o
   4   1 -30      147.63      131.06     33.86 o
   5   1 -30      546.15      529.78     31.34 o
   6   1 -30      107.96       97.43     15.05 o
   7   1 -30       34.07       32.89     12.18 o
   8   1 -30       61.99       33.95      9.44 o
   9   1 -30       42.58       33.29     16.07 o
  10   1 -30       31.88       17.52     15.20 o
   0   2 -30       83.87       76.14     15.93 o
   1   2 -30       55.31       63.87     22.80 o
   2   2 -30       62.72       29.01     10.60 o
   3   2 -30       29.78       14.75      8.83 o
   4   2 -30      342.96      299.82     19.10 o
   5   2 -30        1.74        9.10      8.33 o
   6   2 -30       30.23       17.13      9.11 o
   7   2 -30       29.00       12.21      8.08 o
   8   2 -30       22.99       15.65     14.52 o
   9   2 -30       39.70       24.21      9.58 o
   0   3 -30       20.39       28.44     15.56 o
   1   3 -30       60.91       70.59     11.25 o
   2   3 -30       42.61       58.46     11.37 o
   3   3 -30       99.25      129.69     23.09 o
   4   3 -30       19.00       14.74      7.82 o
   5   3 -30       77.64      107.46     17.22 o
   6   3 -30       14.14       12.31      4.61 o
   7   3 -30      153.81      189.62     33.32 o
   8   3 -30       69.67       86.03     15.91 o
   0   4 -30      142.35      169.03     28.60 o
   1   4 -30       12.32        7.62      7.37 o
   2   4 -30       77.72       57.48     22.77 o
   3   4 -30       68.40       38.90     15.99 o
   4   4 -30       55.97       75.58     20.89 o
   2   0 -29      791.88      874.26    126.23 o
   4   0 -29      222.52       95.83     24.35 o
   6   0 -29      795.69      848.11     44.74 o
   8   0 -29      238.63      196.34     28.60 o
   1   1 -29      308.63      286.26     27.02 o
   2   1 -29       77.20       61.28     10.11 o
   3   1 -29      243.07      176.47     26.77 o
   4   1 -29      498.37      527.19     61.03 o
   5   1 -29      381.03      368.75     22.62 o
   6   1 -29      203.59      181.41     21.18 o
   7   1 -29      135.75      138.94     26.12 o
   8   1 -29       97.83       56.90     38.73 o
   9   1 -29       28.51       22.15     13.37 o
  10   1 -29       37.94       28.57     13.65 o
  11   1 -29       49.34       58.54     11.25 o
   1   2 -29       74.63       78.67     16.37 o
   2   2 -29       11.92        5.00     10.03 o
   3   2 -29       24.92       20.15     16.90 o
   4   2 -29      534.31      484.53     30.44 o
   5   2 -29      104.68      114.35     18.59 o
   6   2 -29      216.41      259.60     19.24 o
   7   2 -29       63.73       35.85      9.04 o
   8   2 -29      140.85      152.73     42.44 o
   9   2 -29      125.42      118.12     28.93 o
  10   2 -29       22.67       34.20     11.85 o
   1   3 -29       31.77       30.73      6.06 o
   2   3 -29       52.73       37.83     12.02 o
   3   3 -29        6.15       28.74      9.24 o
   4   3 -29      130.23      169.57     37.72 o
   5   3 -29      122.07      138.55     16.82 o
   6   3 -29      107.68       71.61     22.84 o
   7   3 -29        1.79       18.08      6.17 o
   8   3 -29        8.95       23.40      6.52 o
   1   4 -29       89.38       91.85     17.61 o
   2   4 -29       40.70       37.71     11.41 o
   3   4 -29       66.57       83.36     23.99 o
   4   4 -29       27.99       35.02     15.85 o
   5   4 -29       61.60       78.32     20.39 o
   2   0 -28      928.94     1145.17     85.52 o
   4   0 -28      770.34      726.63     54.04 o
   6   0 -28      496.38      536.34     41.07 o
   8   0 -28       52.80       80.70     25.22 o
  10   0 -28      154.18      224.80     30.12 o
   1   1 -28      517.84      513.80     61.64 o
   2   1 -28      353.54      366.54     27.10 o
   3   1 -28      195.42      141.50     16.09 o
   4   1 -28      702.48      785.49     51.44 o
   5   1 -28      174.10      165.86     17.70 o
   6   1 -28      229.01      197.78     21.47 o
   7   1 -28      244.04      266.15     24.62 o
   8   1 -28      244.89      223.43     58.14 o
   9   1 -28       66.85       34.86     25.07 o
  10   1 -28       73.05       57.52     12.18 o
  11   1 -28       98.26      100.35     17.58 o
   0   2 -28     1458.72     1628.35     97.23 o
   1   2 -28      503.07      490.81     28.65 o
   2   2 -28      152.63      146.89     38.15 o
   3   2 -28      247.10      201.08     20.38 o
   4   2 -28       79.54       96.67     18.34 o
   5   2 -28        2.28        4.54      3.80 o
   6   2 -28       29.13       13.81     12.00 o
   7   2 -28       38.65       40.44     36.17 o
   8   2 -28      148.26      155.49     26.66 o
   9   2 -28       11.71       23.99     10.09 o
  10   2 -28       26.54       28.45      7.82 o
   0   3 -28      471.57      489.92     23.21 o
   1   3 -28       27.92       34.29      6.89 o
   2   3 -28      113.03       74.18     26.37 o
   3   3 -28       15.78       15.13      5.07 o
   4   3 -28       47.23       73.45     16.00 o
   5   3 -28       51.46       57.10     13.60 o
   6   3 -28       19.55       32.70     11.78 o
   7   3 -28       11.85       25.03     35.99 o
   8   3 -28       30.68       24.01      5.96 o
   0   4 -28      108.83      114.20     25.51 o
   1   4 -28      116.11      124.96     19.45 o
   2   4 -28       24.76       43.23     16.21 o
   3   4 -28       22.15       -3.60     11.17 o
   4   4 -28      136.81      124.65     31.70 o
   5   4 -28      126.21      133.29     25.65 o
   2   0 -27      569.08      572.73     45.54 o
   6   0 -27       82.81       76.09     28.17 o
   8   0 -27      411.74      395.92     36.67 o
  10   0 -27       73.28      124.86     25.79 o
   1   1 -27      312.64      231.14     34.15 o
   2   1 -27       49.71       45.13     16.36 o
   3   1 -27      550.40      478.05     31.41 o
   4   1 -27      144.83      143.63     19.57 o
   5   1 -27      472.86      507.31     62.32 o
   6   1 -27      115.18       76.30     39.81 o
   7   1 -27       10.65       38.72     33.58 o
   8   1 -27      101.82       77.33     13.41 o
   9   1 -27       73.39       74.69     24.17 o
  10   1 -27       43.86       42.45      9.78 o
  11   1 -27       15.34       22.51      6.85 o
   1   2 -27      260.07      260.09     23.53 o
   2   2 -27      119.18      107.75     27.52 o
   3   2 -27        3.86       28.89      9.90 o
   4   2 -27      824.11      932.23     53.97 o
   5   2 -27        7.49       21.05     26.62 o
   6   2 -27      211.14      238.11     20.32 o
   7   2 -27       27.40       36.13     10.94 o
   8   2 -27      106.19       63.09     21.11 o
   9   2 -27       34.93       27.31      8.25 o
  10   2 -27       12.16       17.47     12.93 o
   1   3 -27      271.95      272.05     14.55 o
   2   3 -27      105.28       98.85     13.26 o
   3   3 -27      183.48      212.74     15.63 o
   4   3 -27      157.96      138.60     15.39 o
   5   3 -27      119.50      138.71     20.64 o
   6   3 -27      314.72      326.68     33.79 o
   7   3 -27        7.80       25.53      8.36 o
   8   3 -27       60.15       49.84     10.65 o
   9   3 -27       70.85       76.78     14.06 o
   1   4 -27      194.07      235.49     23.00 o
   2   4 -27       41.07       42.01     12.50 o
   3   4 -27      155.39      119.75     19.60 o
   4   4 -27      184.82      219.97     35.52 o
   5   4 -27        4.81       21.90     12.61 o
   6   4 -27        8.44        6.48     12.10 o
   2   0 -26      244.54      247.78     29.83 o
   4   0 -26      655.27      578.21     35.88 o
   6   0 -26      203.26      195.04     25.79 o
  10   0 -26      284.10      298.51     54.40 o
  12   0 -26        2.34        8.50     20.39 o
   1   1 -26      274.08      267.37     20.16 o
   2   1 -26      372.19      391.88     30.48 o
   3   1 -26      702.01      616.52     31.31 o
   4   1 -26      527.39      519.30     81.13 o
   5   1 -26      738.65      661.96     49.39 o
   6   1 -26      129.62      105.95     21.69 o
   7   1 -26      152.34      106.06     22.48 o
   8   1 -26       27.90       30.62     16.57 o
   9   1 -26       57.65       55.25     13.12 o
  10   1 -26      160.86      139.86     19.61 o
  11   1 -26        0.01       11.36      6.51 o
   0   2 -26      207.71      218.60     21.18 o
   1   2 -26      126.34       97.57     15.15 o
   2   2 -26       35.40       21.37      9.13 o
   3   2 -26        1.36        0.72      8.02 o
   4   2 -26      107.41       57.09     14.09 o
   5   2 -26       88.94       65.61     13.60 o
   6   2 -26      176.77      131.40     15.02 o
   7   2 -26      265.27      256.27     23.53 o
   8   2 -26       17.04       30.38     15.89 o
   9   2 -26       28.94       22.86     15.38 o
  10   2 -26      139.82      143.19     20.78 o
  11   2 -26       58.43       86.36     12.55 o
   0   3 -26       22.66       41.10     10.82 o
   1   3 -26       36.08       43.42      8.44 o
   2   3 -26       42.23       42.78     10.74 o
   3   3 -26      218.92      251.74     20.75 o
   4   3 -26       41.53       30.87     15.17 o
   5   3 -26      117.52       94.21     15.17 o
   6   3 -26        7.97       40.20     12.54 o
   7   3 -26       62.92       84.71     20.50 o
   8   3 -26        1.09       15.09      5.68 o
   9   3 -26       24.88       28.23      6.39 o
   0   4 -26       16.22       61.31     24.64 o
   1   4 -26       23.03       38.33     12.06 o
   2   4 -26       25.97       31.39     11.82 o
   3   4 -26        1.40       26.23     13.47 o
   4   4 -26       17.41        7.78      5.40 o
   5   4 -26      121.69      125.30     20.68 o
   6   4 -26       76.83       72.92     18.95 o
   2   0 -25      193.33      231.86     31.41 o
   4   0 -25     1080.51     1043.36     47.55 o
   6   0 -25      302.10      284.89     31.92 o
  10   0 -25       84.01      109.95     23.13 o
  12   0 -25        4.00       40.78     20.61 o
   1   1 -25      859.53     1003.66     53.53 o
   2   1 -25      235.86      188.39     18.35 o
   3   1 -25      632.84      631.28     59.30 o
   4   1 -25       90.32       98.49     26.73 o
   5   1 -25       91.68      108.44     19.24 o
   6   1 -25       17.33        1.51     12.32 o
   7   1 -25       43.36       41.65     16.79 o
   8   1 -25       48.13       55.83     32.57 o
   9   1 -25      252.71      276.59     31.01 o
  10   1 -25       21.72       24.89      7.47 o
  11   1 -25      127.78      122.45     19.87 o
  12   1 -25        6.46       27.96     13.55 o
   1   2 -25      891.00      912.66     35.25 o
   2   2 -25      600.69      551.40     37.43 o
   3   2 -25       24.40       27.51      9.73 o
   4   2 -25      341.86      352.51     26.38 o
   5   2 -25      174.31      151.72     20.09 o
   6   2 -25       57.11       19.88     10.14 o
   7   2 -25       50.78       31.95      8.97 o
   8   2 -25      205.54      217.59     19.16 o
   9   2 -25       58.96       60.24     10.25 o
  10   2 -25       42.31       32.22      7.65 o
  11   2 -25       36.63       30.32      8.08 o
   1   3 -25      273.42      271.65     14.58 o
   2   3 -25       37.42       36.59      9.22 o
   3   3 -25      441.60      470.90     23.60 o
   4   3 -25       63.64       53.26     20.25 o
   5   3 -25       54.98       46.40     11.23 o
   6   3 -25      246.48      202.03     24.43 o
   7   3 -25       63.19       27.21     22.37 o
   8   3 -25      165.05      217.87     41.36 o
   9   3 -25        1.05       13.55      8.68 o
   1   4 -25      250.67      254.19     19.00 o
   2   4 -25        6.34       16.40     11.35 o
   3   4 -25      109.23      117.44     22.12 o
   4   4 -25       25.34       20.82     11.89 o
   5   4 -25       26.39       25.36     12.90 o
   6   4 -25       18.78       28.17     15.78 o
   7   4 -25        1.42       31.27     12.90 o
   2   0 -24     1226.41     1276.59     47.84 o
   4   0 -24       51.85       67.80     25.58 o
   6   0 -24     2153.26     2244.23     65.21 o
   8   0 -24      457.53      395.77     74.28 o
  10   0 -24      238.09      203.54     26.87 o
   1   1 -24      407.69      387.75     30.66 o
   2   1 -24      106.39      124.43     16.03 o
   3   1 -24       27.44       26.73      9.58 o
   4   1 -24      712.90      680.08     27.20 o
   5   1 -24      187.12      161.24     17.44 o
   6   1 -24      301.63      288.28     34.66 o
   7   1 -24      309.34      302.46     30.15 o
   8   1 -24       31.48       33.03     11.26 o
   9   1 -24      242.55      188.08     50.98 o
  10   1 -24      118.08      147.81     18.36 o
  11   1 -24        3.26       18.08      7.13 o
  12   1 -24       18.55       19.94     10.34 o
   0   2 -24      559.83      551.83     30.98 o
   1   2 -24      130.25      110.46     19.05 o
   2   2 -24      262.25      168.07     14.86 o
   3   2 -24      642.66      622.70     32.84 o
   4   2 -24      337.51      329.89     18.48 o
   5   2 -24      332.68      326.80     24.47 o
   6   2 -24      298.17      249.28     58.69 o
   7   2 -24      109.40      118.99     12.26 o
   8   2 -24       32.46       39.18     20.53 o
   9   2 -24      194.65      186.80     29.83 o
  10   2 -24      209.43      178.23     24.17 o
  11   2 -24       65.29       63.73     15.74 o
   0   3 -24      105.30      128.38     16.09 o
   1   3 -24       85.77       59.47      9.24 o
   2   3 -24      560.48      542.80     30.21 o
   3   3 -24      221.67      229.28     50.18 o
   4   3 -24       11.10        4.35      7.17 o
   5   3 -24       66.18       52.47     11.47 o
   6   3 -24        5.10        9.75      8.29 o
   7   3 -24      107.14      103.82     23.56 o
   8   3 -24      198.06      176.69     29.79 o
   9   3 -24        4.49        8.60      6.09 o
  10   3 -24       40.87       43.33     10.73 o
   0   4 -24       49.10       38.26     17.15 o
   1   4 -24       16.99       20.21      9.61 o
   2   4 -24      119.27      126.35     15.60 o
   3   4 -24       46.91       70.75     17.58 o
   4   4 -24       24.42       18.95     11.67 o
   5   4 -24      277.74      296.63     42.80 o
   6   4 -24       58.05       67.30     18.01 o
   7   4 -24       61.88       63.33     16.50 o
   0   5 -24      144.19      132.86     37.97 o
   1   5 -24        4.48       22.39      8.48 o
   4   0 -23      128.97      154.62     24.14 o
   6   0 -23     2564.23     2646.92     67.58 o
   8   0 -23      267.51      311.69     43.30 o
  10   0 -23      127.03      104.26     26.66 o
   1   1 -23     1039.89      990.19     38.91 o
   2   1 -23      174.18      155.81     28.64 o
   3   1 -23       80.46       40.06     18.08 o
   4   1 -23       48.68       97.48     21.69 o
   5   1 -23      192.36      161.60     29.76 o
   6   1 -23      312.70      291.44     18.60 o
   7   1 -23      193.56      161.81     18.99 o
   8   1 -23        7.11        9.75      7.02 o
   9   1 -23       57.40       49.37      9.35 o
  10   1 -23       56.95       59.23     16.75 o
  11   1 -23       97.17      118.40     18.52 o
  12   1 -23       99.64       94.74     18.47 o
   1   2 -23      181.37      160.23     20.78 o
   2   2 -23     1336.78     1334.61    114.27 o
   3   2 -23      881.11      895.16     37.57 o
   4   2 -23      249.41      234.81     18.55 o
   5   2 -23       69.40       55.98     10.97 o
   6   2 -23      180.77      208.68     19.82 o
   7   2 -23      116.71      100.79     24.97 o
   8   2 -23      410.58      405.20     50.35 o
   9   2 -23       15.06       14.19     16.57 o
  10   2 -23       96.50       98.21     17.36 o
  11   2 -23      130.04      114.46     17.63 o
   1   3 -23       13.18        9.79      4.03 o
   2   3 -23      373.62      390.64     30.59 o
   3   3 -23      221.82      237.70     25.04 o
   4   3 -23       87.29       87.55     12.70 o
   5   3 -23       66.88       61.06      9.27 o
   6   3 -23       59.96       52.34      7.36 o
   7   3 -23      114.89      112.64     16.43 o
   8   3 -23        8.28       34.56      8.32 o
   9   3 -23       28.45       29.84      8.24 o
  10   3 -23       57.50       26.95      8.72 o
   1   4 -23       24.12       19.60     17.44 o
   2   4 -23       31.62       38.28     12.66 o
   3   4 -23       41.69       22.41     12.10 o
   4   4 -23       34.82       69.31     10.88 o
   5   4 -23       58.54       74.93     21.18 o
   6   4 -23      288.53      275.59     27.24 o
   7   4 -23        6.90       13.55      8.21 o
   8   4 -23       22.95       11.31      7.06 o
   1   5 -23        8.13        4.90      6.56 o
   2   5 -23       16.43       12.81      7.62 o
   2   0 -22     2097.93     2327.66     73.13 o
   4   0 -22       95.23       36.10     16.28 o
   6   0 -22      554.06      516.75     34.44 o
   8   0 -22      149.64      134.30     26.30 o
  10   0 -22       32.23       63.84     20.53 o
  12   0 -22      306.16      347.21     60.81 o
   1   1 -22      381.97      369.02     38.51 o
   2   1 -22       71.71       37.73     15.15 o
   3   1 -22      905.18      948.53     63.62 o
   4   1 -22      112.36       80.99     13.11 o
   5   1 -22      626.97      578.00     41.68 o
   6   1 -22       99.15       80.01     13.53 o
   7   1 -22     1068.91     1027.53     41.15 o
   8   1 -22      148.80      178.60     30.05 o
   9   1 -22      101.37      134.82     18.10 o
  10   1 -22       44.06       59.30     15.53 o
  11   1 -22      137.34       98.93     17.41 o
  12   1 -22        9.39        3.23      8.61 o
   0   2 -22     1634.28     1703.92     62.68 o
   1   2 -22      351.88      330.48     27.19 o
   2   2 -22      841.23      863.61     40.46 o
   3   2 -22       29.72       31.51     10.07 o
   4   2 -22       87.73       80.07     11.48 o
   5   2 -22      448.22      483.80     22.83 o
   6   2 -22       68.15       71.89     13.71 o
   7   2 -22      481.37      463.31     31.60 o
   8   2 -22      126.90      124.38     15.92 o
   9   2 -22       26.16       19.53      7.93 o
  10   2 -22      105.58      108.01     19.22 o
  11   2 -22       25.58       35.04      9.53 o
  12   2 -22       60.81       59.30     20.61 o
   0   3 -22      293.78      310.95     16.64 o
   1   3 -22       12.76       15.62      7.17 o
   2   3 -22      124.56      104.94     22.30 o
   3   3 -22       41.74       32.68      8.62 o
   4   3 -22      405.29      381.95     21.72 o
   5   3 -22      198.37      194.04     21.87 o
   6   3 -22      104.66      109.76     18.01 o
   7   3 -22       15.04       16.37     11.24 o
   8   3 -22       33.58       38.38     14.88 o
   9   3 -22       22.55       38.32     10.21 o
  10   3 -22       92.58       98.41     31.09 o
   0   4 -22      288.29      270.69     26.23 o
   1   4 -22       35.34       13.75      7.78 o
   2   4 -22       26.62       29.06      9.89 o
   3   4 -22      169.85      199.58     32.78 o
   4   4 -22        8.21       24.50     16.28 o
   5   4 -22      150.42      114.27     22.77 o
   6   4 -22      131.78      112.11     21.25 o
   7   4 -22       52.70      101.01     23.78 o
   8   4 -22       28.33       23.78      6.92 o
   0   5 -22      126.81      158.58     19.02 o
   1   5 -22       10.50       17.85      7.02 o
   2   5 -22       86.23       80.75     11.71 o
   3   5 -22       58.36       58.65     11.15 o
   2   0 -21     1471.39     1320.25     48.78 o
   4   0 -21       47.46       30.05     23.70 o
   6   0 -21       93.29       94.31     20.25 o
   8   0 -21      103.95      108.94     16.43 o
  10   0 -21      172.83      155.63     25.58 o
  12   0 -21      128.18      132.86     20.97 o
   1   1 -21      657.65      644.67     53.50 o
   2   1 -21      401.77      385.45     20.59 o
   3   1 -21      154.60      113.51     14.41 o
   4   1 -21      241.05      209.26     17.76 o
   5   1 -21      100.38       78.51     16.07 o
   6   1 -21      114.38       68.99     13.56 o
   7   1 -21      250.00      276.02     24.78 o
   8   1 -21       33.16       40.64     16.36 o
   9   1 -21      165.92      153.32     19.84 o
  10   1 -21       11.93       24.60      8.77 o
  11   1 -21      395.78      372.98     36.71 o
  12   1 -21       79.22       52.42     12.03 o
  13   1 -21      116.71      119.30     16.47 o
   1   2 -21      691.06      710.22     35.65 o
   2   2 -21      193.32      154.15     15.58 o
   3   2 -21      128.66      109.41     13.64 o
   4   2 -21      186.01      197.27     28.68 o
   5   2 -21       72.64       72.39      9.50 o
   6   2 -21      647.26      629.50     53.44 o
   7   2 -21       15.38        6.77      5.40 o
   8   2 -21        8.48       25.36      7.79 o
   9   2 -21       66.00       97.76     12.64 o
  10   2 -21       33.59       33.06      7.51 o
  11   2 -21      271.65      269.29     40.56 o
  12   2 -21       58.65       51.54      8.91 o
   1   3 -21      687.08      736.44     26.45 o
   2   3 -21      558.30      611.17     19.54 o
   3   3 -21      117.61       68.16     23.88 o
   4   3 -21      153.76      117.92     17.58 o
   5   3 -21        7.65       15.08      4.83 o
   6   3 -21      151.04      141.38     17.86 o
   7   3 -21      110.64       94.14     15.38 o
   8   3 -21      129.10       92.37     21.44 o
   9   3 -21        4.50       14.27      8.65 o
  10   3 -21       62.18       56.70     16.64 o
   1   4 -21      346.43      327.05     22.56 o
   2   4 -21       73.70       64.77     13.52 o
   3   4 -21      190.27      182.66     16.97 o
   4   4 -21      109.41      125.87     21.62 o
   5   4 -21       69.47       46.83     14.48 o
   6   4 -21       87.57      106.78     30.98 o
   7   4 -21       26.96       18.81      8.29 o
   8   4 -21       23.29       23.56      9.22 o
   1   5 -21       14.31       27.62      8.64 o
   2   5 -21       42.01       47.44     11.39 o
   3   5 -21       16.58       17.42      8.25 o
   4   5 -21       47.08       28.98     16.21 o
   2   0 -20     1005.77      871.38     40.64 o
   4   0 -20     2863.97     2789.87     83.15 o
   6   0 -20      219.35      280.13     28.46 o
   8   0 -20      413.64      385.90     71.69 o
  10   0 -20      150.69      155.34     30.84 o
  12   0 -20      149.42      162.62     40.35 o
   1   1 -20      145.78      103.41     27.24 o
   2   1 -20       91.40       83.74     25.97 o
   3   1 -20      136.55      139.13     24.86 o
   4   1 -20       35.49       33.32     12.43 o
   5   1 -20      646.39      645.46     25.98 o
   6   1 -20      565.49      593.34     35.99 o
   7   1 -20      460.57      399.44     33.36 o
   8   1 -20      609.64      603.23     67.66 o
   9   1 -20      308.99      282.58     40.62 o
  10   1 -20       39.26       27.11      7.55 o
  11   1 -20      263.71      270.24     23.25 o
  12   1 -20       23.99       15.27     11.06 o
  13   1 -20        1.40        8.29     12.11 o
   0   2 -20      235.55      156.54     34.55 o
   1   2 -20      403.19      342.55     21.01 o
   2   2 -20      811.02      792.62     29.70 o
   3   2 -20       46.33       36.87      8.90 o
   4   2 -20      348.14      381.85     32.67 o
   5   2 -20      350.57      300.08     17.17 o
   6   2 -20      230.43      197.86     22.15 o
   7   2 -20      564.92      487.05     31.10 o
   8   2 -20      155.27      174.73     28.03 o
   9   2 -20      112.35      113.09     16.05 o
  10   2 -20      151.98      126.49     20.75 o
  11   2 -20       36.42        8.08     25.18 o
  12   2 -20      128.02      143.29     22.90 o
   0   3 -20     3265.26     3574.34     48.48 o
   1   3 -20      680.17      661.62     49.10 o
   2   3 -20      250.30      222.33     38.11 o
   3   3 -20      363.15      362.35     22.91 o
   4   3 -20        9.60        6.29      4.03 o
   5   3 -20      319.30      316.36     23.81 o
   6   3 -20        9.00       29.03      7.55 o
   7   3 -20       90.72       88.00     12.71 o
   8   3 -20       50.77       33.00      7.66 o
   9   3 -20        2.61       21.12      5.68 o
  10   3 -20       91.77      107.74     13.90 o
  11   3 -20       47.77       23.97      7.06 o
   0   4 -20      399.28      465.52     31.63 o
   1   4 -20      194.28      197.82     18.37 o
   2   4 -20       28.87       29.18      9.33 o
   3   4 -20       29.97       19.00      4.01 o
   4   4 -20      219.53      201.16     19.31 o
   5   4 -20      164.43      181.57     25.36 o
   6   4 -20       13.94       20.82      8.79 o
   7   4 -20      251.80      275.88     49.71 o
   8   4 -20        8.04       16.74     16.82 o
   9   4 -20       36.47       38.76     14.05 o
   0   5 -20      150.42      159.30     18.59 o
   1   5 -20       21.38       19.77      6.86 o
   2   5 -20       85.24      116.04     11.84 o
   3   5 -20       16.05       20.80      5.92 o
   4   5 -20       77.05       52.51     26.01 o
   2   0 -19      363.34      335.83     33.65 o
   4   0 -19     3942.79     3948.29    105.27 o
   6   0 -19      261.49      276.82     28.39 o
   8   0 -19     1896.55     1886.79    105.99 o
  10   0 -19      393.15      378.70     64.49 o
  12   0 -19       33.36       21.54      7.93 o
   1   1 -19      454.15      416.87     43.19 o
   2   1 -19       12.00       18.06      8.76 o
   3   1 -19      530.41      547.90     25.91 o
   4   1 -19      267.08      300.13     24.01 o
   5   1 -19       77.15       72.37     11.55 o
   6   1 -19      109.33      117.59     14.36 o
   7   1 -19       57.07       67.11     10.75 o
   8   1 -19      712.52      758.32     67.98 o
   9   1 -19      315.61      333.33     34.64 o
  10   1 -19      191.63      128.74     15.94 o
  11   1 -19      333.05      417.67     53.58 o
  12   1 -19      119.57      144.32     29.90 o
  13   1 -19      207.06      210.55     38.24 o
   1   2 -19      947.93      894.25     34.22 o
   2   2 -19       10.71        9.86     13.29 o
   3   2 -19       84.00       60.64     10.30 o
   4   2 -19      722.68      690.11     47.01 o
   5   2 -19       12.98       28.70     13.08 o
   6   2 -19      219.04      187.75     40.42 o
   7   2 -19        6.71        1.11     10.27 o
   8   2 -19      125.64      110.05     19.37 o
   9   2 -19      137.34      103.09     17.51 o
  10   2 -19      178.41      164.40     38.91 o
  11   2 -19       13.40       24.48     13.94 o
  12   2 -19       27.79       31.38      8.98 o
   1   3 -19      330.74      306.53     39.09 o
   2   3 -19       30.16       20.89      7.49 o
   3   3 -19      300.85      250.11     21.65 o
   4   3 -19      691.87      693.65     37.84 o
   5   3 -19        4.59       13.93      6.84 o
   6   3 -19       10.27       11.18     14.37 o
   7   3 -19      105.22       86.56     14.28 o
   8   3 -19       21.05       28.32      6.35 o
   9   3 -19       91.72       66.26     19.31 o
  10   3 -19       43.14       30.62      9.14 o
  11   3 -19       20.93       14.69      6.32 o
   1   4 -19      135.01      143.77     22.91 o
   2   4 -19        6.75        5.56      7.09 o
   3   4 -19       98.05       97.02      6.87 o
   4   4 -19       20.96       29.18     13.98 o
   5   4 -19       69.80       92.95     19.74 o
   6   4 -19       25.38       13.88      7.24 o
   7   4 -19       46.17       40.94      6.49 o
   8   4 -19      255.14      217.99     29.57 o
   9   4 -19       31.32       24.54      6.78 o
   1   5 -19       12.79       16.04      5.27 o
   2   5 -19       38.33       23.58      7.13 o
   3   5 -19       20.68       11.20      8.47 o
   4   5 -19       27.15       24.99      7.23 o
   5   5 -19       22.97       16.43      9.29 o
   2   0 -18     1839.67     1842.84    138.91 o
   4   0 -18      304.62      349.59     27.67 o
   6   0 -18      441.13      450.60     30.48 o
   8   0 -18      689.91      680.52     94.24 o
  10   0 -18      220.39      225.09     35.30 o
  12   0 -18      231.14      304.99     60.31 o
   2   1 -18        8.54       13.24     16.86 o
   3   1 -18      392.25      376.95     18.38 o
   4   1 -18      230.70      307.92     25.20 o
   5   1 -18     1411.09     1312.04     58.89 o
   6   1 -18       75.26       72.43     10.28 o
   7   1 -18      718.58      692.89     39.06 o
   8   1 -18      489.67      526.99     55.05 o
   9   1 -18      507.46      473.73     53.70 o
  10   1 -18       56.07       36.84     10.02 o
  11   1 -18       20.70       28.38      9.08 o
  12   1 -18       19.10       27.55      6.76 o
  13   1 -18        9.17       25.70     11.60 o
   0   2 -18      596.33      529.00     65.71 o
   1   2 -18      187.07      179.08     43.84 o
   2   2 -18      615.43      598.04     25.87 o
   3   2 -18      173.20      152.72     11.74 o
   4   2 -18      261.60      257.10     15.14 o
   5   2 -18      271.04      225.90     19.28 o
   6   2 -18       72.31       79.25     10.60 o
   7   2 -18      171.23      154.01     20.87 o
   8   2 -18        0.97       -0.20      6.58 o
   9   2 -18       20.56       19.84     12.79 o
  10   2 -18      196.96      224.76     20.79 o
  11   2 -18       82.95      104.43     20.25 o
  12   2 -18       11.07       19.37      7.35 o
   0   3 -18     1683.25     1834.88     70.11 o
   1   3 -18      180.30      109.10     20.91 o
   2   3 -18      117.18      124.31      9.72 o
   3   3 -18       64.12       75.33     11.38 o
   4   3 -18      347.73      306.66     29.35 o
   5   3 -18      146.51      155.18     18.88 o
   6   3 -18       67.44       46.72     15.45 o
   7   3 -18       84.81       99.58     27.38 o
   8   3 -18       28.96       39.13      7.93 o
   9   3 -18       92.57       72.54     11.77 o
  10   3 -18       26.28       21.92      4.88 o
  11   3 -18       38.92       26.68      7.62 o
   0   4 -18       30.52       27.31     11.96 o
   1   4 -18      127.85      102.79     12.22 o
   2   4 -18      102.92      104.05     10.71 o
   3   4 -18        2.46       15.22      5.52 o
   4   4 -18       54.09       72.05     15.27 o
   5   4 -18      127.16      132.93     21.83 o
   6   4 -18      327.34      311.91     32.35 o
   7   4 -18      547.52      537.81     49.82 o
   8   4 -18       67.88       29.30      8.38 o
   9   4 -18       18.45       19.30     11.96 o
   0   5 -18       26.25       17.72      6.92 o
   1   5 -18       25.76       17.19     10.38 o
   2   5 -18       72.25       75.21     14.73 o
   3   5 -18       34.28       23.69      6.80 o
   4   5 -18       94.97       94.73     13.41 o
   5   5 -18        8.90       12.32      8.93 o
   2   0 -17      793.39      791.55     60.31 o
   4   0 -17     1725.18     1659.25     55.98 o
   6   0 -17      270.24      280.20     24.35 o
   8   0 -17      200.32      183.58     21.47 o
  10   0 -17      253.64      244.83     32.28 o
  12   0 -17      229.38      255.56     31.92 o
  14   0 -17       20.23       16.93     16.07 o
   1   1 -17     2405.27     2464.27     71.76 o
   2   1 -17      180.53      175.60     41.39 o
   3   1 -17     1040.05     1028.83     33.61 o
   4   1 -17      146.15      174.70     13.74 o
   5   1 -17      381.78      347.93     22.70 o
   6   1 -17       24.16       22.14     10.45 o
   7   1 -17      140.85      140.14     21.94 o
   8   1 -17      249.58      255.95     32.59 o
   9   1 -17       13.03       28.96      6.05 o
  10   1 -17       11.90       14.24     11.13 o
  11   1 -17      196.59      191.83     33.26 o
  12   1 -17      208.47      163.19     21.34 o
  13   1 -17       94.45       81.82     16.03 o
   1   2 -17      261.09      282.47     51.84 o
   2   2 -17      133.51      124.03     11.85 o
   3   2 -17      198.76      200.85     16.76 o
   4   2 -17      322.52      295.03     26.19 o
   5   2 -17       46.83       44.02      6.63 o
   6   2 -17      160.76      167.46     18.91 o
   7   2 -17      160.87      159.86     19.53 o
   8   2 -17      293.40      299.87     31.70 o
   9   2 -17      177.32      156.02     39.34 o
  10   2 -17       31.23       26.56      7.16 o
  11   2 -17      163.85      157.28     19.42 o
  12   2 -17       12.59       28.30     10.73 o
  13   2 -17       33.91       16.58      6.50 o
   1   3 -17      877.69      900.91     33.01 o
   2   3 -17      179.89      175.42     15.90 o
   3   3 -17      634.70      604.35     33.47 o
   4   3 -17      593.60      606.47     42.38 o
   5   3 -17       48.04       38.66     16.03 o
   6   3 -17       22.41       45.50     14.41 o
   7   3 -17        4.32       12.29      5.41 o
   8   3 -17      235.28      210.71     19.84 o
   9   3 -17      202.70      191.13     22.05 o
  10   3 -17        5.43       11.80      3.97 o
  11   3 -17       15.47       34.17      8.04 o
   1   4 -17      345.38      298.80     33.06 o
   2   4 -17      271.08      262.16     14.97 o
   3   4 -17      242.96      268.50     12.35 o
   4   4 -17      139.38       96.19     19.74 o
   5   4 -17       50.02       22.70      9.01 o
   6   4 -17        4.52       12.61      5.22 o
   7   4 -17       22.93       18.90      6.20 o
   8   4 -17       95.63       83.14     15.61 o
   9   4 -17      145.58      145.71     22.04 o
   1   5 -17        0.72       21.73      6.14 o
   2   5 -17       64.58      113.52     12.34 o
   3   5 -17       72.63       68.09     12.02 o
   4   5 -17      222.98      243.89     22.68 o
   5   5 -17       72.35       57.64     14.84 o
   6   5 -17       11.08       11.64      5.36 o
   2   0 -16     1417.30     1562.78     42.58 o
   4   0 -16      371.83      406.80     29.76 o
   6   0 -16      982.75      939.18     43.52 o
   8   0 -16      400.08      395.12     70.90 o
  10   0 -16     1200.03     1280.91    192.95 o
  12   0 -16      356.72      346.49     57.57 o
  14   0 -16       98.65       90.28     24.71 o
   1   1 -16       24.94       49.35     18.23 o
   2   1 -16      642.40      629.03     33.18 o
   3   1 -16      676.28      648.91     58.40 o
   4   1 -16      490.99      488.53     22.12 o
   5   1 -16      322.25      308.66     16.69 o
   6   1 -16      337.04      324.84     24.42 o
   7   1 -16     1836.56     1962.07    134.81 o
   8   1 -16       25.43       23.07     24.71 o
   9   1 -16       68.98       74.90     14.41 o
  10   1 -16       16.40       10.34     22.91 o
  11   1 -16       11.89       28.28      6.86 o
  12   1 -16      175.16      176.71     25.44 o
  13   1 -16      317.31      345.01     46.36 o
   0   2 -16      444.12      343.07     35.63 o
   1   2 -16      537.29      531.37     19.04 o
   2   2 -16      900.66      945.27     69.71 o
   3   2 -16       85.87       94.86     10.09 o
   4   2 -16       34.83       22.55      8.14 o
   5   2 -16      279.20      297.68     49.57 o
   6   2 -16       47.41       35.43      7.97 o
   7   2 -16       18.97       19.00     10.56 o
   8   2 -16      162.14      153.20     35.85 o
   9   2 -16       49.59       53.43     10.69 o
  10   2 -16        5.83       26.08     10.38 o
  11   2 -16       45.06       52.13     16.36 o
  12   2 -16      107.74      101.48     16.18 o
  13   2 -16       71.87       77.08     12.44 o
   0   3 -16      354.81      349.38     18.68 o
   1   3 -16      972.74     1016.59     22.86 o
   2   3 -16     1011.05     1000.95     39.24 o
   3   3 -16      205.72      232.57     14.51 o
   4   3 -16     1428.84     1505.18     27.75 o
   5   3 -16      820.93      907.77     37.47 o
   6   3 -16      292.99      259.45     27.03 o
   7   3 -16      330.73      303.90     39.27 o
   8   3 -16       11.06       12.64     15.82 o
   9   3 -16      454.06      463.14     30.55 o
  10   3 -16       21.97       22.39      5.12 o
  11   3 -16       22.76       50.28     11.32 o
   0   4 -16       13.40       13.69     11.31 o
   1   4 -16      529.71      488.93     20.87 o
   2   4 -16      301.30      271.02     19.52 o
   3   4 -16      792.05      897.22     21.37 o
   4   4 -16        7.52       16.14      9.37 o
   5   4 -16      448.82      361.55     46.69 o
   6   4 -16       18.23       14.32      7.64 o
   7   4 -16      492.18      536.09     46.50 o
   8   4 -16       11.24        9.58      3.69 o
   9   4 -16       34.27       40.74     17.72 o
   0   5 -16      131.96      180.13     17.44 o
   1   5 -16      108.53      116.87     12.61 o
   2   5 -16       66.90       46.53      8.47 o
   3   5 -16      135.69      128.09     14.53 o
   4   5 -16       11.81       15.95      6.92 o
   5   5 -16       99.57       98.96     12.90 o
   6   5 -16       60.09       61.63     11.13 o
   2   0 -15     1723.71     1746.29     44.53 o
   4   0 -15     2295.24     2351.08     69.82 o
   6   0 -15     5471.47     5661.94     82.86 o
   8   0 -15     1678.77     1570.20     99.65 o
  10   0 -15      426.89      447.72     75.44 o
  12   0 -15      123.70      101.81     22.05 o
  14   0 -15      177.32      174.51     42.94 o
   1   1 -15     2101.84     2009.52     50.11 o
   2   1 -15      465.76      462.50     59.30 o
   3   1 -15     1155.73     1193.84     43.12 o
   4   1 -15      236.69      211.92     13.77 o
   5   1 -15      574.70      564.49     22.16 o
   6   1 -15      746.16      767.11     33.54 o
   7   1 -15       26.66       46.83     21.72 o
   8   1 -15      227.10      182.40     20.31 o
   9   1 -15      245.71      240.36     24.87 o
  10   1 -15      192.56      155.24     14.05 o
  11   1 -15      457.07      470.99     45.51 o
  12   1 -15       25.09       33.97     24.14 o
  13   1 -15       74.53       50.31     18.41 o
  14   1 -15       34.74       30.45     10.07 o
   1   2 -15      409.52      390.69     15.17 o
   2   2 -15     1114.51     1106.81     28.29 o
   3   2 -15      286.90      281.18     13.42 o
   4   2 -15      600.83      584.09     23.40 o
   5   2 -15       36.81       50.43      7.87 o
   6   2 -15      135.68      133.82     16.84 o
   7   2 -15       20.68       29.46      7.86 o
   8   2 -15       34.18       18.98      7.48 o
   9   2 -15       29.29       21.69      7.28 o
  10   2 -15      381.90      351.54     56.88 o
  11   2 -15       33.58       40.92      9.06 o
  12   2 -15       26.12       26.86     21.11 o
  13   2 -15        8.30       22.56      6.49 o
   1   3 -15      181.36      169.86      7.12 o
   2   3 -15      232.87      238.21     21.31 o
   3   3 -15      146.50      133.94     13.54 o
   4   3 -15      211.07      184.87     15.38 o
   5   3 -15      956.20     1044.72     27.74 o
   6   3 -15      157.12      155.88     25.72 o
   7   3 -15        0.93        5.96      5.58 o
   8   3 -15      197.78      217.93     19.16 o
   9   3 -15      180.96      167.45     20.79 o
  10   3 -15        0.33       13.69      7.34 o
  11   3 -15        7.60        6.57      4.06 o
  12   3 -15        9.64        8.79      9.12 o
   2   4 -15      325.43      306.05     10.68 o
   3   4 -15      167.26      163.65      9.93 o
   4   4 -15       33.92       18.95      9.73 o
   5   4 -15        2.72        6.74      5.33 o
   6   4 -15      328.73      284.53     30.05 o
   7   4 -15       88.82       75.93     25.25 o
   8   4 -15      150.41      123.96     23.85 o
   9   4 -15        5.61       12.78      5.78 o
  10   4 -15        4.03       20.49      7.75 o
   1   5 -15       69.95       70.27     14.52 o
   2   5 -15       45.38       42.25      7.17 o
   3   5 -15       95.61       82.90     10.37 o
   4   5 -15       70.29       72.67     13.59 o
   5   5 -15      147.60      142.61     12.51 o
   6   5 -15       77.66       81.00     12.18 o
   2   0 -14      845.64      842.92     39.99 o
   4   0 -14      271.64      280.20     45.75 o
   6   0 -14     1340.71     1470.55    108.00 o
   8   0 -14     1821.97     1816.75    110.60 o
  10   0 -14     1977.20     1976.34    128.90 o
  12   0 -14      397.31      319.62     72.27 o
  14   0 -14      215.35      222.42     60.23 o
   0   1 -14      377.94      275.67     29.97 o
   1   1 -14     1446.60     1369.85     25.29 o
   2   1 -14      901.39      897.99     88.37 o
   3   1 -14      171.29      148.27     11.49 o
   4   1 -14      122.71      121.01     11.32 o
   5   1 -14      427.53      383.97     17.05 o
   6   1 -14      298.23      250.33     22.26 o
   7   1 -14      685.09      696.13     62.92 o
   8   1 -14      138.40      145.15     14.73 o
   9   1 -14       51.29       29.33     14.45 o
  10   1 -14      310.77      314.45     41.53 o
  11   1 -14        2.25       26.14      6.66 o
  12   1 -14       76.30       86.66     14.38 o
  13   1 -14      125.12      103.90     31.13 o
  14   1 -14      140.56      125.37     23.85 o
   0   2 -14      724.25      685.53     14.00 o
   1   2 -14      170.87      168.71     21.15 o
   2   2 -14      514.40      545.50     27.09 o
   3   2 -14      297.67      302.68     14.22 o
   4   2 -14      199.31      210.30     20.79 o
   5   2 -14        8.63       26.37     11.60 o
   6   2 -14       47.35       35.90     10.81 o
   7   2 -14      539.50      570.20     60.57 o
   8   2 -14      266.90      280.44     27.70 o
   9   2 -14       82.60      111.46     17.97 o
  10   2 -14      176.31      165.62     16.77 o
  11   2 -14       31.08       45.57     14.95 o
  12   2 -14       90.78       64.05     21.67 o
  13   2 -14       56.33       61.76      9.19 o
   0   3 -14      182.67      142.67     11.09 o
   1   3 -14      119.29       96.91      6.07 o
   2   3 -14      851.78      905.79     31.69 o
   3   3 -14      383.76      415.85     31.68 o
   4   3 -14      381.73      385.54     27.88 o
   5   3 -14       90.03       75.92     10.08 o
   6   3 -14      124.24       95.10     12.66 o
   7   3 -14      146.94      152.19     25.36 o
   8   3 -14        1.89        7.26      3.00 o
   9   3 -14       12.85       17.72      9.75 o
  10   3 -14       11.19       13.61      2.84 o
  11   3 -14       79.26       76.89     11.47 o
  12   3 -14       43.16       87.48     15.20 o
   0   4 -14      491.92      545.71     25.65 o
   1   4 -14       79.88       68.15     11.70 o
   2   4 -14       27.26       21.31      5.51 o
   3   4 -14       73.73       68.77     20.57 o
   4   4 -14        6.74       13.11      8.57 o
   5   4 -14      520.35      546.94     71.47 o
   6   4 -14      163.16      158.68     21.19 o
   7   4 -14      153.77      175.83     26.67 o
   8   4 -14      124.96       80.34     18.99 o
   9   4 -14      143.42      135.52     16.94 o
  10   4 -14       80.08       91.29     19.49 o
   0   5 -14      152.39      168.45     27.09 o
   1   5 -14       41.28       33.31     14.95 o
   2   5 -14      105.58       89.10     21.94 o
   3   5 -14      103.92       79.60     13.92 o
   4   5 -14       30.34       28.20      5.04 o
   5   5 -14       53.96       46.18     18.59 o
   6   5 -14        4.64        6.84      4.80 o
   2   0 -13     1777.27     1807.10    294.76 o
   4   0 -13     1692.87     1672.36     43.01 o
   6   0 -13      278.04      257.58     38.62 o
   8   0 -13      209.19      240.94     52.38 o
  10   0 -13     2117.43     2288.47    200.52 o
  12   0 -13       93.33      114.20     23.99 o
  14   0 -13       80.79       84.48     22.62 o
   1   1 -13     2263.14     2150.61     24.52 o
   2   1 -13      857.32      876.28     24.52 o
   3   1 -13      818.15      747.94     26.02 o
   4   1 -13      476.81      484.60     49.93 o
   5   1 -13      104.49      112.82     14.44 o
   6   1 -13      159.37      184.53     14.16 o
   7   1 -13      212.65      199.66     22.97 o
   8   1 -13      500.94      493.95     45.79 o
   9   1 -13      376.01      393.90     39.99 o
  10   1 -13      420.83      423.13     41.90 o
  11   1 -13      126.52      104.87     18.44 o
  12   1 -13       46.50       45.35     10.51 o
  13   1 -13      124.40      114.51     21.07 o
  14   1 -13       95.58       59.66     22.19 o
   1   2 -13     1243.53     1252.64     28.22 o
   2   2 -13     1668.68     1766.59     38.27 o
   3   2 -13      634.94      639.40     40.06 o
   4   2 -13      794.73      887.00     29.69 o
   5   2 -13      641.69      668.90     27.40 o
   6   2 -13      581.94      554.55     30.75 o
   7   2 -13       78.17       74.35     20.28 o
   8   2 -13      139.01      140.26     16.87 o
   9   2 -13      185.81      161.66     23.17 o
  10   2 -13      182.49      170.58     21.06 o
  11   2 -13       23.19       29.57      7.23 o
  12   2 -13       19.30       15.29      7.40 o
  13   2 -13       28.98       19.72      5.10 o
   1   3 -13     1197.69     1280.68     19.00 o
   2   3 -13      303.66      325.31     32.64 o
   3   3 -13      137.50      151.04     26.44 o
   4   3 -13      138.75      158.57     23.52 o
   5   3 -13       84.29       82.96      8.87 o
   6   3 -13      695.34      750.92     46.36 o
   7   3 -13      149.69      157.74     13.92 o
   8   3 -13      219.69      228.95     21.35 o
   9   3 -13       29.51       17.08      3.81 o
  10   3 -13        1.93       13.98      3.32 o
  11   3 -13      126.72      123.50     16.75 o
  12   3 -13       94.09       99.89     39.12 o
   1   4 -13      615.90      651.96     33.92 o
   2   4 -13      241.12      247.12     12.31 o
   3   4 -13      108.45      120.16     17.36 o
   4   4 -13      382.05      410.68     38.57 o
   5   4 -13       27.96       14.53      3.45 o
   6   4 -13      158.19      155.49     20.10 o
   7   4 -13      136.43      145.69     27.74 o
   8   4 -13        4.20       10.96      6.83 o
   9   4 -13      226.55      186.73     23.00 o
  10   4 -13       19.73       19.04      4.97 o
   1   5 -13       14.08       19.03      4.37 o
   2   5 -13      362.11      379.99     20.25 o
   3   5 -13       86.14       63.28      9.37 o
   4   5 -13       14.76        5.10      3.09 o
   5   5 -13      109.62      109.01     13.99 o
   6   5 -13      167.18      197.35     49.43 o
   7   5 -13        1.98       10.79      5.44 o
   2   0 -12     1215.18     1184.80     31.92 o
   4   0 -12       55.16       35.88     11.74 o
   6   0 -12      862.17      971.31     58.36 o
   8   0 -12      634.73      635.20    125.87 o
  10   0 -12      208.12      215.79     37.75 o
  12   0 -12       15.08        3.46     10.38 o
  14   0 -12      255.18      301.25     38.61 o
   0   1 -12      261.78      242.59     23.70 o
   1   1 -12     2345.60     2404.72     24.24 o
   2   1 -12      269.04      285.00     20.43 o
   3   1 -12     2660.57     2941.89     80.44 o
   4   1 -12     1461.76     1508.08     36.41 o
   5   1 -12     1107.29     1143.45     41.93 o
   6   1 -12       70.78       70.55     20.53 o
   7   1 -12      340.33      345.77     43.47 o
   8   1 -12      276.05      285.18     36.96 o
   9   1 -12      459.06      492.44     43.50 o
  10   1 -12      278.53      271.52     35.85 o
  11   1 -12        8.92       14.22      8.80 o
  12   1 -12       23.72       54.76     13.59 o
  13   1 -12       44.70       37.98     27.70 o
  14   1 -12       49.47       44.30     19.85 o
   0   2 -12     2063.39     1957.11     53.10 o
   1   2 -12      924.66      962.60     29.96 o
   2   2 -12     2945.08     3103.53     57.46 o
   3   2 -12      584.39      613.32     19.84 o
   4   2 -12      116.89      130.79     12.82 o
   5   2 -12      332.81      288.13     34.08 o
   6   2 -12      243.55      280.56     33.89 o
   7   2 -12       26.93       29.61      8.86 o
   8   2 -12       21.18       37.23     17.98 o
   9   2 -12      262.17      251.92     20.40 o
  10   2 -12      211.66      236.94     21.94 o
  11   2 -12       87.74       94.18     12.16 o
  12   2 -12       29.48       46.93     20.86 o
  13   2 -12       32.61       37.38      7.20 o
   0   3 -12      284.33      259.01      8.07 o
   1   3 -12      100.10       82.04      4.55 o
   2   3 -12      288.47      269.90     14.93 o
   3   3 -12      569.20      572.92     41.65 o
   4   3 -12      305.04      300.15     19.12 o
   5   3 -12      921.23      925.96     50.65 o
   6   3 -12      338.77      318.91     27.37 o
   7   3 -12      677.27      702.89     36.58 o
   8   3 -12      100.03       92.21     10.72 o
   9   3 -12      215.56      201.11     21.36 o
  10   3 -12      202.60      228.34     19.80 o
  11   3 -12      232.05      220.83     26.84 o
  12   3 -12       19.57       38.73     20.89 o
   0   4 -12      348.68      355.15     34.48 o
   1   4 -12      390.10      398.21     16.25 o
   2   4 -12      136.77      126.36      8.72 o
   3   4 -12      861.27      937.52     21.80 o
   4   4 -12      109.86      107.57     15.61 o
   5   4 -12      553.09      609.72     24.98 o
   6   4 -12       73.98       51.91      9.93 o
   7   4 -12      158.33      148.29     29.43 o
   8   4 -12       50.57       41.43     15.74 o
   9   4 -12      287.76      294.54     36.05 o
  10   4 -12       21.13       11.77      4.97 o
   0   5 -12      124.17      109.59     13.98 o
   1   5 -12      350.52      330.62     15.86 o
   2   5 -12      191.68      164.76     17.57 o
   3   5 -12       38.71       24.63      5.44 o
   4   5 -12      249.87      273.77     21.73 o
   5   5 -12      183.98      121.42     25.22 o
   6   5 -12       38.17       37.80      9.40 o
   7   5 -12      207.19      247.19     41.57 o
   2   0 -11     1763.72     1732.31     36.96 o
   4   0 -11     1630.69     1562.99     38.98 o
   6   0 -11     1215.04     1167.43     69.02 o
   8   0 -11     1924.89     1985.57     78.25 o
  10   0 -11      348.88      322.14     40.35 o
  12   0 -11      916.94      835.35    112.54 o
  14   0 -11       37.00       42.31     12.37 o
   1   1 -11      885.59      807.76     22.41 o
   2   1 -11       21.01       22.40      5.16 o
   3   1 -11     3393.73     3480.65     43.96 o
   4   1 -11      764.89      741.18     20.21 o
   5   1 -11      427.81      446.18     18.48 o
   6   1 -11       11.09       14.37      4.81 o
   7   1 -11      400.29      376.89     45.63 o
   8   1 -11      312.71      281.78     33.73 o
   9   1 -11      487.43      446.44     41.33 o
  10   1 -11       19.58       42.94      9.74 o
  11   1 -11      613.46      627.69     34.97 o
  12   1 -11        2.21       23.30     11.17 o
  13   1 -11      221.89      198.97     23.09 o
  14   1 -11       38.86       37.19     10.83 o
   1   2 -11     1374.64     1363.25     25.92 o
   2   2 -11     1491.93     1628.04     33.80 o
   3   2 -11       45.17       46.26     12.97 o
   4   2 -11      841.48      801.33     26.78 o
   5   2 -11      253.90      282.48     17.99 o
   6   2 -11       63.81       45.11      8.32 o
   7   2 -11       34.83       33.20      7.37 o
   8   2 -11      375.99      397.14     38.84 o
   9   2 -11      168.33      177.41     25.24 o
  10   2 -11       70.91       95.87     11.07 o
  11   2 -11        9.31       27.06      8.02 o
  12   2 -11       22.85       34.07      7.50 o
  13   2 -11       33.78       37.96      7.48 o
   1   3 -11       49.45       42.67      3.44 o
   2   3 -11      431.00      443.98     25.15 o
   3   3 -11       91.54       72.73      8.73 o
   4   3 -11      344.26      356.63     40.78 o
   5   3 -11      193.32      183.62     17.77 o
   6   3 -11       48.96       61.15      9.40 o
   7   3 -11       60.03       63.92      7.88 o
   8   3 -11       54.01       65.42      9.41 o
   9   3 -11      124.47      119.73     16.54 o
  10   3 -11      114.71      104.20     15.96 o
  11   3 -11      362.57      372.31     55.34 o
  12   3 -11      170.31      152.22     17.88 o
   1   4 -11       57.61       32.44      5.65 o
   2   4 -11        7.48        4.96      4.26 o
   3   4 -11      203.92      203.51     14.48 o
   4   4 -11       21.97       32.30      7.99 o
   5   4 -11      232.77      184.90     18.09 o
   6   4 -11       14.32        8.26      3.14 o
   7   4 -11       57.55       66.42     21.58 o
   8   4 -11       18.18        6.32     12.03 o
   9   4 -11      132.52      135.09     22.73 o
  10   4 -11       48.86       56.91      9.21 o
   1   5 -11       30.01       14.52      4.14 o
   2   5 -11      222.43      189.13     23.30 o
   3   5 -11       99.30       74.90     11.10 o
   4   5 -11       53.77       42.13      6.34 o
   5   5 -11        6.49        2.59      3.41 o
   6   5 -11       69.36       70.26     13.40 o
   7   5 -11       17.64       14.97     16.25 o
   0   0 -10     2533.06     2533.30     45.68 o
   2   0 -10     8556.59     8361.17    111.10 o
   4   0 -10     1215.48     1224.14     34.87 o
   6   0 -10      308.07      324.37     48.49 o
   8   0 -10      284.88      291.23     47.70 o
  10   0 -10      423.91      451.11     77.53 o
  12   0 -10      744.03      651.05    127.31 o
  14   0 -10       78.50       66.08     28.89 o
   0   1 -10      523.14      521.65     33.94 o
   1   1 -10       33.11       23.69      3.36 o
   2   1 -10      234.87      234.72     13.93 o
   3   1 -10      714.97      721.20     17.21 o
   4   1 -10     2591.75     2753.76     44.24 o
   5   1 -10      814.87      795.99     42.76 o
   6   1 -10      111.97      120.76     18.71 o
   7   1 -10      543.59      520.37     61.31 o
   8   1 -10      261.28      254.15     31.26 o
   9   1 -10      189.52      187.10     54.36 o
  10   1 -10      390.21      359.83     78.61 o
  11   1 -10      133.18      155.81     21.35 o
  12   1 -10       28.03       29.15      8.04 o
  13   1 -10       32.71       38.44      7.43 o
  14   1 -10       10.96        8.78      6.70 o
   0   2 -10     1626.20     1669.10     24.86 o
   1   2 -10     1044.08     1083.30     14.01 o
   2   2 -10     1221.10     1158.27     25.39 o
   3   2 -10     2703.13     2866.36     51.80 o
   4   2 -10     3110.76     3328.37     72.59 o
   5   2 -10      536.56      546.36     42.29 o
   6   2 -10      299.28      365.34     37.57 o
   7   2 -10      303.23      280.38     30.66 o
   8   2 -10      118.83      121.95     14.41 o
   9   2 -10      225.38      194.18     15.79 o
  10   2 -10      367.69      415.94     33.08 o
  11   2 -10       22.33       18.79      5.25 o
  12   2 -10        4.01       17.40     17.37 o
  13   2 -10       12.31       22.77      6.87 o
   0   3 -10     1031.31     1039.25     24.72 o
   1   3 -10        9.39       11.75      5.71 o
   2   3 -10      635.09      614.09      8.25 o
   3   3 -10       48.17       40.04      4.47 o
   4   3 -10       88.37       93.86      9.05 o
   5   3 -10      589.94      594.81     30.45 o
   6   3 -10       14.31       17.33      7.14 o
   7   3 -10       10.96       21.53      4.23 o
   8   3 -10       18.03       24.69      5.16 o
   9   3 -10      382.95      399.07     44.88 o
  10   3 -10       79.47       88.80     14.96 o
  11   3 -10       41.53       63.32     12.39 o
  12   3 -10       82.27       78.92     19.31 o
   0   4 -10      305.65      305.85     24.93 o
   1   4 -10        5.53        1.93      3.04 o
   2   4 -10      210.41      208.87     15.49 o
   3   4 -10      222.14      251.83     17.58 o
   4   4 -10      291.48      302.54     42.10 o
   5   4 -10       80.25       60.88     29.22 o
   6   4 -10      259.72      212.89     23.99 o
   7   4 -10      297.62      306.00     28.75 o
   8   4 -10       29.75       32.05      6.99 o
   9   4 -10        4.32        3.44      5.84 o
  10   4 -10       60.67       62.56     13.32 o
   1   5 -10      125.48       96.12     21.83 o
   2   5 -10       36.29       36.79      5.81 o
   3   5 -10      257.58      147.11     32.46 o
   4   5 -10       49.71       41.82      7.18 o
   5   5 -10      158.09      120.85     21.11 o
   6   5 -10      119.96      120.30     16.51 o
   7   5 -10       19.03       23.25      6.14 o
   2   0  -9     3264.27     3025.33     52.38 o
   4   0  -9      985.16      927.72     34.73 o
   6   0  -9     1034.24      979.81     52.09 o
   8   0  -9      388.73      343.61     54.33 o
  10   0  -9      105.47      104.40     17.72 o
  12   0  -9      819.38      912.95    160.10 o
  14   0  -9      103.84      120.00     20.87 o
   1   1  -9     1052.45      940.24     19.60 o
   2   1  -9      265.59      278.62     18.63 o
   3   1  -9      167.76      194.64     13.98 o
   4   1  -9     2147.15     2293.06     85.06 o
   5   1  -9      106.27      115.86     11.18 o
   6   1  -9       25.20       23.99      9.83 o
   7   1  -9      557.67      573.92     49.16 o
   8   1  -9      425.88      416.96     56.37 o
   9   1  -9      961.41     1018.90     47.41 o
  10   1  -9      107.33      115.13     15.07 o
  11   1  -9       64.21       77.55     10.49 o
  12   1  -9      246.89      231.67     24.55 o
  13   1  -9       33.98       40.72      8.57 o
  14   1  -9       37.44       33.86      8.70 o
   1   2  -9     1016.35     1058.10     13.60 o
   2   2  -9     1287.34     1356.37     18.98 o
   3   2  -9     4491.59     5059.48     98.02 o
   4   2  -9     1176.96     1128.02     35.54 o
   5   2  -9      574.23      611.83     32.88 o
   6   2  -9      886.85      943.65     71.98 o
   7   2  -9      116.80      121.17     13.30 o
   8   2  -9      953.90      942.83     55.60 o
   9   2  -9      221.69      233.02     16.98 o
  10   2  -9      206.35      213.81     18.44 o
  11   2  -9      175.86      175.34     21.26 o
  12   2  -9        9.03       14.38      3.86 o
  13   2  -9      141.25      164.67     18.86 o
  14   2  -9       23.13       26.65      7.49 o
   1   3  -9       32.47       24.48      3.96 o
   2   3  -9       62.63       42.73      8.36 o
   3   3  -9       16.69       14.39      3.17 o
   4   3  -9      341.42      352.26     32.79 o
   5   3  -9      326.49      308.80     19.88 o
   6   3  -9      535.59      555.11     33.24 o
   7   3  -9      215.64      213.78     22.73 o
   8   3  -9      239.41      252.05     29.56 o
   9   3  -9       63.62       76.37     11.13 o
  10   3  -9       49.69       34.93     24.10 o
  11   3  -9      103.06       88.52     20.57 o
  12   3  -9      162.02      199.93     37.36 o
   1   4  -9      318.23      317.14     13.48 o
   2   4  -9      309.74      314.90     34.31 o
   3   4  -9      260.26      271.38     17.70 o
   4   4  -9      406.33      418.90     22.24 o
   5   4  -9      209.08      183.51     30.77 o
   6   4  -9       37.40       31.53     20.10 o
   7   4  -9       19.05       11.52      3.90 o
   8   4  -9        8.65       12.80      4.24 o
   9   4  -9       21.50       24.54      5.85 o
  10   4  -9       34.38       32.76      7.42 o
   1   5  -9       47.10       40.13     11.46 o
   2   5  -9      146.41      116.07     23.92 o
   3   5  -9      136.99      105.74     15.90 o
   4   5  -9      585.39      569.07     44.89 o
   5   5  -9       23.44       22.11      5.35 o
   6   5  -9      185.34      197.29     19.19 o
   7   5  -9        8.29       15.07      7.06 o
   0   0  -8     5179.91     4939.64     65.57 o
   2   0  -8     5909.81     5760.22     80.05 o
   4   0  -8       97.13       77.24     12.61 o
   6   0  -8       69.65       78.75     17.51 o
   8   0  -8      634.36      617.26     65.57 o
  10   0  -8      140.76      141.65     33.07 o
  12   0  -8      447.02      460.58     55.01 o
  14   0  -8       23.23       40.83     11.56 o
   1   1  -8     6870.49     6906.43     51.21 o
   2   1  -8     2535.66     2498.15     42.83 o
   3   1  -8     3178.51     3150.57     51.30 o
   4   1  -8        8.45       25.27      6.87 o
   5   1  -8     3382.34     3581.82     47.77 o
   6   1  -8      219.01      221.72     24.11 o
   7   1  -8      377.26      359.30     39.91 o
   8   1  -8      316.32      352.04     41.76 o
   9   1  -8      114.45      110.07     14.45 o
  10   1  -8      473.81      526.64     37.08 o
  11   1  -8      103.57       76.63     11.53 o
  12   1  -8       31.57       12.58      6.68 o
  13   1  -8        9.58       19.56      4.99 o
  14   1  -8       20.24       27.62      5.31 o
   0   2  -8     3778.96     3810.92     28.11 o
   1   2  -8      164.38      155.10      5.73 o
   2   2  -8      255.74      190.00     30.62 o
   3   2  -8       87.47       65.11      6.16 o
   5   2  -8      634.75      678.40     57.32 o
   6   2  -8      104.50       92.96      9.16 o
   7   2  -8     1524.98     1567.09     59.20 o
   8   2  -8      961.67      927.01     41.65 o
   9   2  -8        7.33       21.49      4.95 o
  10   2  -8      407.71      386.60     30.71 o
  11   2  -8      170.51      140.80     13.97 o
  12   2  -8      299.55      272.48     42.78 o
  13   2  -8       20.69       23.32      5.53 o
  14   2  -8       37.11       62.23     10.18 o
   0   3  -8      431.25      445.78     23.17 o
   1   3  -8       57.70       57.35     10.24 o
   2   3  -8      317.53      318.58     11.80 o
   3   3  -8      339.42      349.10     22.52 o
   4   3  -8       72.67       81.55      9.87 o
   5   3  -8       75.77       91.60     12.25 o
   6   3  -8      395.79      383.18     39.27 o
   7   3  -8      376.69      377.93     42.56 o
   8   3  -8      250.96      292.49     35.97 o
   9   3  -8       24.17       44.10     20.61 o
  10   3  -8       23.29       22.49      8.57 o
  11   3  -8      108.82      106.35     19.51 o
  12   3  -8       93.25      121.55     13.37 o
   0   4  -8     1239.80     1418.72     27.99 o
   1   4  -8      398.21      364.79     19.78 o
   2   4  -8        2.90        7.32      2.26 o
   3   4  -8      130.59      114.07     16.40 o
   4   4  -8      104.03      101.57     15.09 o
   5   4  -8      382.28      378.65     37.73 o
   6   4  -8       69.79       64.29     10.49 o
   7   4  -8       78.51       86.49     16.46 o
   8   4  -8       28.42       21.89      5.49 o
   9   4  -8      195.96      197.54     30.06 o
  10   4  -8       47.23       57.74      8.38 o
  11   4  -8        7.91       13.90      7.35 o
   0   5  -8      693.65      728.29     64.20 o
   1   5  -8      205.84      157.57     34.51 o
   2   5  -8       49.43       20.89      7.21 o
   3   5  -8      482.00      484.83     59.44 o
   4   5  -8      136.46      101.13     13.90 o
   5   5  -8       20.12       25.10      6.54 o
   6   5  -8        1.22       14.77      5.62 o
   7   5  -8       10.87        8.79      6.55 o
   8   5  -8       24.11       23.54      6.22 o
   2   0  -7     1576.04     1512.56     30.98 o
   4   0  -7       44.00       55.48      9.22 o
   6   0  -7     1781.21     1753.78     52.31 o
   8   0  -7      274.34      226.81     36.10 o
  10   0  -7       59.54       43.30     12.82 o
  12   0  -7      195.53      182.94     22.78 o
  14   0  -7      126.74       88.67     18.94 o
   1   1  -7    14197.79    13941.88    134.90 o
   2   1  -7     3435.24     3322.57     30.49 o
   3   1  -7     2275.24     2325.92     40.02 o
   4   1  -7       74.20       79.84     21.36 o
   5   1  -7     2459.67     2708.81    116.25 o
   6   1  -7      325.56      339.04     29.61 o
   7   1  -7      299.69      308.27     29.09 o
   8   1  -7       66.54       71.71      9.57 o
   9   1  -7     1634.00     1717.70     70.36 o
  10   1  -7      497.04      500.43     39.00 o
  11   1  -7       91.25       99.33     13.67 o
  12   1  -7       52.21       48.20     12.68 o
  13   1  -7      160.35      161.76     14.78 o
  14   1  -7       33.55       41.73     11.26 o
   1   2  -7       76.50       61.52      3.47 o
   2   2  -7     2407.18     2452.90     22.99 o
   3   2  -7     1215.07     1211.55     35.70 o
   4   2  -7      242.78      275.79     34.47 o
   5   2  -7       75.47       69.77      8.93 o
   6   2  -7      837.88      812.92     32.26 o
   7   2  -7      443.97      446.74     34.85 o
   8   2  -7     1359.22     1395.90     46.30 o
   9   2  -7      173.17      170.64     17.85 o
  10   2  -7       49.36       55.45     13.17 o
  11   2  -7      168.31      183.01     20.09 o
  12   2  -7       30.10       29.19      9.11 o
  13   2  -7      176.49      152.13     18.01 o
  14   2  -7       11.89       18.23      8.86 o
   1   3  -7      204.77      192.20     10.29 o
   2   3  -7       35.86       24.53      3.99 o
   3   3  -7      211.60      198.70     14.13 o
   4   3  -7      392.54      409.24     28.28 o
   5   3  -7      729.73      843.99     45.28 o
   6   3  -7      103.16      124.72     15.92 o
   7   3  -7      197.96      189.74     23.36 o
   8   3  -7      196.15      223.85     30.95 o
   9   3  -7       33.21       37.85      6.82 o
  10   3  -7      306.93      262.97     49.07 o
  11   3  -7      140.62      153.66     25.26 o
  12   3  -7        3.01       16.37      4.74 o
  13   3  -7      119.11      132.37     31.16 o
   1   4  -7       74.60       71.06      5.05 o
   2   4  -7        6.70       18.33      3.52 o
   3   4  -7      441.90      456.31     32.32 o
   4   4  -7      150.57      153.25     12.98 o
   5   4  -7      170.14      159.11     17.36 o
   6   4  -7      150.10       99.07     38.55 o
   7   4  -7        8.74        9.08      6.92 o
   8   4  -7       38.51       34.12     14.09 o
   9   4  -7        8.98       18.59      9.80 o
  10   4  -7        0.28       22.69      7.85 o
  11   4  -7       96.39       75.29     12.83 o
   1   5  -7       57.97       53.10     14.99 o
   2   5  -7        9.63       13.04      4.61 o
   3   5  -7      101.31      109.44     20.17 o
   4   5  -7      393.99      474.81     27.02 o
   5   5  -7        5.30        5.61      4.29 o
   6   5  -7      175.35      179.81     20.66 o
   7   5  -7        9.20       12.13      3.50 o
   8   5  -7        0.92        2.66      3.19 o
   0   0  -6     2708.67     2501.95     35.74 o
   2   0  -6     1166.31     1332.79     33.07 o
   4   0  -6     3301.41     3174.90     76.88 o
   6   0  -6       26.76       36.89     10.74 o
   8   0  -6       20.32       27.67     10.81 o
  10   0  -6      277.05      319.69     53.39 o
  12   0  -6      163.84      155.55     21.62 o
  14   0  -6       71.34       91.60     21.19 o
   1   1  -6     4359.05     4283.07     70.50 o
   2   1  -6      935.66      881.03     16.93 o
   3   1  -6     2163.90     2384.07     31.12 o
   4   1  -6      820.92      896.60     30.64 o
   5   1  -6     1318.22     1257.01     45.41 o
   6   1  -6     1846.80     1850.01     65.49 o
   7   1  -6      860.86      851.64     45.13 o
   8   1  -6      139.25      128.32     13.29 o
   9   1  -6      901.81      992.96     59.65 o
  10   1  -6      227.21      238.55     20.98 o
  11   1  -6       86.52       68.28     14.97 o
  12   1  -6       43.53       57.39      8.26 o
  13   1  -6      190.77      174.38     13.35 o
  14   1  -6       33.07       22.96     11.64 o
   0   2  -6     2017.78     2068.64     16.03 o
   1   2  -6      754.39      805.59     14.98 o
   2   2  -6     2969.47     3224.41     35.14 o
   3   2  -6     2379.57     2655.28     36.53 o
   5   2  -6     1876.52     1976.19     49.17 o
   6   2  -6      182.25      184.03     14.13 o
   7   2  -6      101.78       89.42      7.41 o
   8   2  -6      137.73      126.66     11.87 o
   9   2  -6      113.59      103.95     13.90 o
  10   2  -6       14.52        6.79      6.16 o
  11   2  -6      113.97      108.17     19.67 o
  12   2  -6      528.25      561.41     45.85 o
  13   2  -6       23.39       19.87      4.87 o
  14   2  -6      103.73      130.75     16.26 o
   0   3  -6     2646.61     2865.12     48.41 o
   1   3  -6       57.92       56.00      5.63 o
   2   3  -6       85.48       61.26      3.48 o
   3   3  -6       77.19       73.80      7.49 o
   4   3  -6      150.04      153.07     16.91 o
   5   3  -6      357.86      403.88     26.29 o
   6   3  -6      398.37      465.69     42.62 o
   7   3  -6      253.53      231.59     31.22 o
   8   3  -6      252.55      264.86     28.41 o
   9   3  -6        5.99       10.11     10.38 o
  10   3  -6      277.21      309.17     39.69 o
  11   3  -6       84.65      107.51     13.36 o
  12   3  -6       25.68       32.71     12.18 o
  13   3  -6       16.57       27.32      9.15 o
   0   4  -6       80.04       68.98      6.56 o
   1   4  -6      220.48      195.37     15.11 o
   2   4  -6       19.94       10.67      5.51 o
   3   4  -6      298.12      308.57     31.21 o
   4   4  -6      180.38      196.21     15.33 o
   5   4  -6      260.15      247.58     19.92 o
   6   4  -6       87.64       89.99     23.34 o
   7   4  -6      305.00      287.49     22.05 o
   8   4  -6       88.67       81.30     17.18 o
   9   4  -6       28.59       22.44      9.01 o
  10   4  -6      226.49      202.31     26.56 o
  11   4  -6       29.03       20.82     13.83 o
   0   5  -6      332.29      266.80     53.61 o
   1   5  -6       80.25       59.03     14.59 o
   2   5  -6      236.13      165.57     41.86 o
   3   5  -6      183.54      129.33     28.24 o
   4   5  -6      311.13      326.39     23.13 o
   5   5  -6       97.16       63.33     16.43 o
   6   5  -6        4.05        4.58      2.41 o
   7   5  -6       75.47       64.64     11.08 o
   8   5  -6       37.59       23.75     13.31 o
   2   0  -5     3398.45     3220.01     60.59 o
   4   0  -5     1534.44     1474.95     52.89 o
   6   0  -5     3078.61     3152.50     73.35 o
   8   0  -5      570.48      557.96    100.58 o
  10   0  -5      163.18      141.58     24.71 o
  12   0  -5      170.07      172.92     18.63 o
  14   0  -5      110.90       62.75     36.03 o
   1   1  -5     6493.43     6551.86    106.46 o
   2   1  -5     4147.88     4051.44     32.93 o
   3   1  -5      647.95      603.54     21.43 o
   4   1  -5      747.36      693.17     40.31 o
   5   1  -5      717.57      725.18     28.63 o
   6   1  -5       56.60       71.72     14.70 o
   7   1  -5        0.37       11.54      5.00 o
   8   1  -5       32.65       20.03      5.71 o
   9   1  -5      190.22      183.05     15.70 o
  10   1  -5      151.23      167.90     18.53 o
  11   1  -5      117.88      101.05     11.98 o
  12   1  -5       17.32       27.11      5.93 o
  13   1  -5       29.84       40.48      6.52 o
  14   1  -5       22.14       42.66     10.92 o
   1   2  -5      593.53      603.98     16.62 o
   2   2  -5      631.13      620.66     14.12 o
   3   2  -5     1512.59     1563.23     20.20 o
   4   2  -5     1887.42     1948.84     60.74 o
   5   2  -5     1033.12     1082.83     40.45 o
   6   2  -5     1098.63     1046.52     40.88 o
   7   2  -5      255.43      240.61     21.06 o
   8   2  -5      190.67      192.36     15.87 o
   9   2  -5      339.64      332.42     28.27 o
  10   2  -5      364.71      306.22     33.42 o
  11   2  -5      282.81      276.61     24.40 o
  12   2  -5       14.75       16.45      6.46 o
  13   2  -5       11.94       30.23      6.46 o
  14   2  -5       57.04       96.23     14.12 o
   1   3  -5      352.53      317.40     14.41 o
   2   3  -5       55.27       56.79      8.20 o
   3   3  -5      474.47      500.50     26.12 o
   4   3  -5      549.13      575.84     33.30 o
   5   3  -5      205.10      210.70     23.37 o
   6   3  -5     1140.48     1126.39     58.38 o
   7   3  -5       45.90       67.09      9.40 o
   8   3  -5       60.22       68.37     16.86 o
   9   3  -5       31.88       29.95     12.00 o
  10   3  -5       57.54       88.30     11.78 o
  11   3  -5        8.28        9.33      3.12 o
  12   3  -5       48.40       29.54      6.14 o
  13   3  -5       99.20      100.13     12.04 o
   1   4  -5      221.06      177.83     13.99 o
   2   4  -5       84.17       71.50      9.63 o
   3   4  -5      258.59      226.44     20.86 o
   4   4  -5      193.11      180.81     26.48 o
   5   4  -5       34.40       45.45      8.74 o
   6   4  -5      193.62      222.90     23.60 o
   7   4  -5       29.83       18.32      5.52 o
   8   4  -5       67.90       48.19      8.75 o
   9   4  -5       58.54       66.50     11.79 o
  10   4  -5       42.91       30.81      9.33 o
  11   4  -5      113.75      129.66     33.18 o
   1   5  -5       20.66       10.29      7.21 o
   2   5  -5      433.24      382.23     59.23 o
   3   5  -5       63.23       62.90     18.23 o
   4   5  -5      109.70      125.37     24.06 o
   5   5  -5       66.00       71.11     14.55 o
   6   5  -5      122.39       88.22     32.39 o
   7   5  -5       31.09       27.63      8.81 o
   8   5  -5       11.42       18.27      5.02 o
   0   0  -4      664.23      623.16    101.38 o
   2   0  -4    43139.96    42600.71   4866.69 o
   4   0  -4     3608.24     3377.80     58.65 o
   6   0  -4     2746.40     3235.93    153.04 o
   8   0  -4      165.19      201.16     36.89 o
  10   0  -4      595.42      552.66     59.45 o
  12   0  -4      927.35      827.14    110.06 o
  14   0  -4       95.02       91.86     22.84 o
   0   1  -4    12876.77    12062.55    141.65 o
   1   1  -4      754.91      723.37     41.72 o
   2   1  -4     5252.86     5331.71     31.64 o
   3   1  -4     8678.08     9025.31     82.35 o
   4   1  -4     1310.28     1279.73     36.61 o
   5   1  -4     1536.37     1532.27     58.32 o
   6   1  -4      167.10      175.53     29.58 o
   7   1  -4      498.14      487.06     30.55 o
   8   1  -4      265.79      295.07     21.07 o
   9   1  -4      416.39      423.21     36.58 o
  10   1  -4      105.85       92.54     13.10 o
  11   1  -4       67.58       79.59      9.57 o
  12   1  -4       95.32      111.07     11.68 o
  13   1  -4        6.48       23.77      7.63 o
  14   1  -4      244.08      230.75     25.18 o
   0   2  -4      796.29      734.62     21.27 o
   1   2  -4     1331.20     1420.55     19.95 o
   2   2  -4     1569.32     1593.72     14.60 o
   3   2  -4      411.34      405.40     18.85 o
   4   2  -4      860.86      917.22     26.16 o
   5   2  -4      500.56      500.74     23.17 o
   6   2  -4      632.39      576.15     29.07 o
   7   2  -4      669.14      635.94     29.55 o
   8   2  -4       32.17       47.24      8.15 o
   9   2  -4      179.34      164.73     16.19 o
  10   2  -4      814.67      830.03     73.78 o
  11   2  -4      120.09      107.42     10.82 o
  12   2  -4       96.74      110.08     13.82 o
  13   2  -4       27.40       29.78      5.82 o
  14   2  -4       98.77       96.70     18.34 o
   0   3  -4      514.24      530.52     16.25 o
   1   3  -4      506.12      489.06     17.87 o
   2   3  -4      186.34      164.00      6.47 o
   3   3  -4      465.63      450.00     43.62 o
   4   3  -4      183.71      201.79     17.17 o
   5   3  -4      156.58      164.78     16.02 o
   6   3  -4      648.84      713.43     61.27 o
   7   3  -4      636.57      660.65     59.65 o
   8   3  -4      174.10      184.00     18.06 o
   9   3  -4       37.10       48.47     16.03 o
  10   3  -4      294.09      304.85     32.42 o
  11   3  -4       60.40       71.58     14.66 o
  12   3  -4       15.23       16.54      4.58 o
  13   3  -4       29.48       14.68      5.22 o
   0   4  -4      233.37      188.65     22.31 o
   1   4  -4      177.31      140.28     13.36 o
   2   4  -4      328.21      290.62     17.81 o
   3   4  -4       72.73       96.26     16.39 o
   4   4  -4       54.31       43.50     10.52 o
   5   4  -4       79.74       85.71     13.66 o
   6   4  -4      159.76      161.31     21.09 o
   7   4  -4      302.68      320.53     23.61 o
   8   4  -4       13.56       19.51      8.02 o
   9   4  -4       27.11       24.67      6.18 o
  10   4  -4       25.58       20.39      6.91 o
  11   4  -4        4.72       26.84     12.97 o
   0   5  -4       98.16       93.95     30.84 o
   1   5  -4      143.61      122.81     18.51 o
   2   5  -4      405.46      396.35     74.72 o
   3   5  -4      163.34      165.36     26.73 o
   4   5  -4       62.27       72.63     16.07 o
   5   5  -4        6.53       11.82      8.07 o
   6   5  -4       22.24       26.37     12.68 o
   7   5  -4       34.22       41.57     11.46 o
   8   5  -4       33.04       27.21      7.49 o
   2   0  -3     6066.80     5902.12     56.66 o
   4   0  -3     1550.47     1507.08     51.88 o
   6   0  -3     2337.88     2786.70    142.08 o
   8   0  -3      497.58      588.58     44.31 o
  10   0  -3        4.38        9.16      8.75 o
  12   0  -3      251.22      219.71     31.92 o
  14   0  -3       33.80       63.84     21.40 o
   1   1  -3     4712.00     4605.60     80.88 o
   2   1  -3    12385.75    12588.67    121.95 o
   3   1  -3    15910.38    16545.32    136.31 o
   4   1  -3      594.89      580.72     21.97 o
   5   1  -3      391.61      395.26     28.18 o
   6   1  -3     1052.28     1059.34     49.52 o
   7   1  -3      184.02      227.77     16.16 o
   8   1  -3       38.30       38.32     10.17 o
   9   1  -3      114.83      117.89     12.99 o
  10   1  -3      127.56      130.47     13.96 o
  11   1  -3      849.85      832.74     46.37 o
  12   1  -3       36.26       36.92      8.24 o
  13   1  -3       49.45       31.43      8.04 o
  14   1  -3       16.64       29.55      8.38 o
  15   1  -3       19.87       41.21     13.22 o
   1   2  -3      473.35      425.18     14.81 o
   2   2  -3      203.24      199.39     12.16 o
   3   2  -3      150.51      145.55     14.04 o
   4   2  -3     2060.34     2047.04     43.01 o
   5   2  -3      261.98      278.06     21.09 o
   6   2  -3      635.60      615.19     52.52 o
   7   2  -3      466.74      442.70     46.66 o
   8   2  -3       49.88       32.70      7.47 o
   9   2  -3      115.91      120.86     12.31 o
  10   2  -3      458.92      460.94     43.94 o
  11   2  -3       20.45       30.45      5.85 o
  12   2  -3       78.62       83.67     14.72 o
  13   2  -3       21.89       24.00     13.01 o
  14   2  -3       39.01       50.51     14.55 o
   1   3  -3     1110.85     1106.50     32.31 o
   2   3  -3       11.50       10.31      2.92 o
   3   3  -3      296.61      287.61     18.95 o
   4   3  -3       30.37       24.36      4.07 o
   5   3  -3       77.57       83.43      9.50 o
   6   3  -3     1394.60     1554.02     28.68 o
   7   3  -3      294.24      305.91     30.11 o
   8   3  -3      350.38      396.32     42.90 o
   9   3  -3      250.65      264.48     19.05 o
  10   3  -3        4.99       19.47      4.18 o
  11   3  -3      161.74      173.52     16.57 o
  12   3  -3       53.71       46.57      8.69 o
  13   3  -3      153.64      178.78     21.10 o
   1   4  -3      785.76      775.48     20.82 o
   2   4  -3      347.34      269.93     22.97 o
   3   4  -3      265.39      295.86     23.16 o
   4   4  -3       86.02       79.14     12.42 o
   5   4  -3      191.59      196.20     18.19 o
   6   4  -3       16.01       12.47      3.13 o
   7   4  -3       68.50       82.92     10.64 o
   8   4  -3       22.92       22.47      5.16 o
   9   4  -3       40.22       31.82      7.10 o
  10   4  -3       57.92       38.46      6.25 o
  11   4  -3       34.90       45.39     21.11 o
   1   5  -3       64.59       66.02     11.58 o
   2   5  -3      137.06      111.25     27.16 o
   3   5  -3       29.28       30.84     10.66 o
   4   5  -3       20.37       30.26     10.23 o
   5   5  -3       18.62       22.41      9.80 o
   6   5  -3       25.90       40.49     12.68 o
   7   5  -3       23.14       -0.29      7.42 o
   8   5  -3      190.50      203.18     24.71 o
   2   0  -2     1524.67     1424.47     15.44 o
   4   0  -2     7507.30     7726.84    104.91 o
   6   0  -2     4547.48     5051.60    117.30 o
   8   0  -2      289.09      349.47     40.35 o
  10   0  -2      187.20      134.32     36.71 o
  12   0  -2       78.57       76.64     16.93 o
  14   0  -2       10.26       12.39     12.54 o
   0   1  -2        8.96       17.21      5.55 o
   1   1  -2     2323.32     2399.04     32.64 o
   2   1  -2     4743.50     4732.71     31.55 o
   3   1  -2     1320.98     1322.57     27.05 o
   4   1  -2      737.58      711.38     27.83 o
   5   1  -2       69.41       69.35      7.28 o
   6   1  -2       77.29       70.61      6.95 o
   7   1  -2      727.94      617.45     44.89 o
   8   1  -2      282.45      276.50     26.11 o
   9   1  -2      604.88      622.19     38.02 o
  10   1  -2      168.25      165.70     20.16 o
  11   1  -2      257.48      247.55     20.05 o
  12   1  -2      292.00      267.36     26.43 o
  13   1  -2       17.35       25.61      6.92 o
  14   1  -2        4.11       23.22      7.93 o
  15   1  -2       88.90      102.81     15.62 o
   0   2  -2     1159.28     1071.72     16.56 o
   1   2  -2       42.18       36.45      2.69 o
   2   2  -2       75.63       71.86      3.99 o
   3   2  -2      219.52      235.64     13.70 o
   4   2  -2      461.41      463.03     30.56 o
   5   2  -2      241.73      231.07     23.64 o
   6   2  -2      176.72      202.24     17.69 o
   7   2  -2      705.19      669.30     52.56 o
   8   2  -2       31.26       32.82      6.94 o
   9   2  -2       38.44       43.88      6.30 o
  10   2  -2      470.80      443.19     43.71 o
  11   2  -2       59.16       52.28      6.44 o
  12   2  -2       64.11       58.16     10.89 o
  13   2  -2       26.98       34.42      6.21 o
  14   2  -2       98.38      132.80     21.75 o
   0   3  -2     1053.37     1145.73     26.33 o
   1   3  -2      236.80      247.77     14.07 o
   2   3  -2     1194.37     1274.66     20.81 o
   3   3  -2      157.54      169.22     14.33 o
   4   3  -2      139.02      168.27     15.61 o
   5   3  -2     1102.16     1128.14     24.72 o
   6   3  -2      673.85      647.01     44.86 o
   7   3  -2     1310.93     1384.26     68.54 o
   8   3  -2       10.60       18.83      4.65 o
   9   3  -2      180.19      190.03     15.94 o
  10   3  -2       92.63      105.50     16.15 o
  11   3  -2       31.00       38.93      8.97 o
  12   3  -2      267.10      245.23     29.08 o
  13   3  -2       84.52       80.50     10.86 o
   0   4  -2       46.28       60.45     12.03 o
   1   4  -2       82.58       50.96      9.27 o
   2   4  -2       35.51       14.99      7.09 o
   3   4  -2      627.20      645.42     21.61 o
   4   4  -2      450.84      507.31     24.84 o
   5   4  -2      781.09      855.99     47.80 o
   6   4  -2       44.52       45.78     11.03 o
   7   4  -2      168.20      165.10     17.43 o
   8   4  -2       42.74       42.32      7.95 o
   9   4  -2      188.23      164.96     19.93 o
  10   4  -2       78.57       64.04     15.89 o
  11   4  -2       14.29        5.40      5.62 o
   0   5  -2      224.24      196.34     45.82 o
   1   5  -2       33.23       21.47      4.98 o
   2   5  -2      269.28      254.91     36.60 o
   3   5  -2        0.66       -5.48      6.99 o
   4   5  -2       80.99       78.25     23.34 o
   5   5  -2       67.71       97.63     23.20 o
   6   5  -2        8.96       19.45     10.95 o
   7   5  -2        3.16       14.05      8.93 o
   8   5  -2       29.09       29.97     11.60 o
   1   6  -2        3.46       17.51      6.99 o
   2   0  -1     2390.13     2383.99     56.34 o
   4   0  -1     7369.29     7434.31    117.80 o
   6   0  -1     3175.63     3288.74    127.67 o
   8   0  -1      736.91      802.08     69.13 o
  10   0  -1       60.96       47.50      8.34 o
  12   0  -1       15.75       21.40     16.36 o
  14   0  -1      223.00      187.62     29.61 o
   1   1  -1      255.18      289.97     13.35 o
   2   1  -1       76.57       79.15      5.28 o
   3   1  -1      557.10      525.26     18.11 o
   4   1  -1     1129.93     1218.67     28.08 o
   5   1  -1      130.64      134.71     11.54 o
   6   1  -1      503.63      476.47     28.03 o
   7   1  -1     1057.44     1099.50     36.61 o
   8   1  -1      499.15      545.15     24.79 o
   9   1  -1      263.40      209.69     13.76 o
  10   1  -1        8.20       18.09      5.61 o
  11   1  -1      161.76      158.10     11.75 o
  12   1  -1       13.52       10.15      9.37 o
  13   1  -1      193.92      211.21     24.12 o
  14   1  -1       43.95       20.99      9.29 o
  15   1  -1       13.15       46.48     13.58 o
   1   2  -1      401.64      379.68      8.57 o
   2   2  -1      790.95      798.64     13.08 o
   3   2  -1       41.21       46.77      5.87 o
   4   2  -1      185.72      174.69     15.78 o
   5   2  -1      468.00      466.61     36.46 o
   6   2  -1      951.14      962.47     52.32 o
   7   2  -1        5.50       11.88     15.27 o
   8   2  -1     1560.35     1502.97     39.85 o
   9   2  -1     1186.01     1187.59     53.06 o
  10   2  -1      101.36      128.26     31.82 o
  11   2  -1       20.26       27.61      7.57 o
  12   2  -1       69.62       57.72     12.21 o
  13   2  -1       16.07       29.19      8.66 o
  14   2  -1       10.77       21.70      8.47 o
   1   3  -1     1086.09     1048.02     25.85 o
   2   3  -1      572.88      582.26     25.09 o
   3   3  -1      221.92      196.95     24.34 o
   4   3  -1      841.30      886.15     31.05 o
   5   3  -1       35.04       63.07      8.90 o
   6   3  -1      197.49      200.79     23.12 o
   7   3  -1      410.20      420.12     32.84 o
   8   3  -1      457.70      479.42     42.54 o
   9   3  -1      150.16      145.46     14.99 o
  10   3  -1        3.47       31.07      9.17 o
  11   3  -1       55.10       68.53      7.79 o
  12   3  -1       66.32       56.69     18.26 o
  13   3  -1      129.94       98.50     33.86 o
   1   4  -1      607.90      601.87     53.14 o
   2   4  -1      402.80      399.64     16.13 o
   3   4  -1      289.43      283.28     12.67 o
   4   4  -1      131.78       99.14     12.95 o
   5   4  -1      305.08      277.58     19.39 o
   6   4  -1       48.02       47.11      6.50 o
   7   4  -1       17.35       12.17      7.97 o
   8   4  -1        9.48        7.37     16.61 o
   9   4  -1      235.40      219.11     32.31 o
  10   4  -1       23.39       24.02      4.92 o
  11   4  -1       38.26       43.64     12.21 o
   1   5  -1        6.43       18.80      7.31 o
   2   5  -1       36.40       47.70     16.07 o
   3   5  -1      238.73      273.72     42.87 o
   4   5  -1       93.29       84.59     13.55 o
   5   5  -1        2.32       27.81     14.77 o
   6   5  -1      179.06      217.02     25.07 o
   7   5  -1       13.11       48.56     16.28 o
   8   5  -1       57.29       83.58     19.38 o
   1   6  -1       54.83       60.88     19.60 o
   2   0   0      455.39      439.62     39.34 o
   4   0   0      186.39      217.52     24.21 o
   6   0   0       11.47       24.60      8.17 o
   8   0   0       22.24       14.93      7.90 o
  10   0   0      495.98      476.04     36.38 o
  12   0   0       26.76       19.45      9.80 o
  14   0   0     1039.24      834.70    110.45 o
   0   1   0     1352.56     1228.69     21.47 o
   1   1   0     5317.11     5498.03     51.16 o
   2   1   0    13688.97    13507.66    107.83 o
   3   1   0      606.60      658.10     66.90 o
   4   1   0      176.20      198.80     15.28 o
   5   1   0      716.98      592.21     27.45 o
   6   1   0      847.20      823.71     29.33 o
   7   1   0     1099.57     1042.45     29.99 o
   8   1   0      975.07      974.65     40.27 o
   9   1   0        5.23       10.43      7.58 o
  10   1   0        3.19       17.83      8.11 o
  11   1   0       54.79       58.99     11.49 o
  12   1   0      332.70      316.13     32.71 o
  13   1   0        0.12       27.48     14.16 o
  14   1   0       25.45       50.12     14.25 o
  15   1   0        0.14       34.19     12.25 o
   0   2   0      434.33      432.73     31.85 o
   1   2   0      303.12      290.86     13.22 o
   2   2   0      805.64      749.87     15.85 o
   3   2   0      163.97      157.61     13.75 o
   4   2   0      111.58      126.88     11.16 o
   5   2   0      365.12      340.51     20.83 o
   6   2   0      569.00      596.49     45.50 o
   7   2   0      121.73      118.06     12.95 o
   8   2   0     1755.69     1698.93     63.53 o
   9   2   0      454.69      387.65     39.27 o
  10   2   0       45.40       32.56      6.95 o
  11   2   0       94.53       88.60     17.69 o
  12   2   0       46.42       64.89     26.05 o
  13   2   0       83.67      112.44     14.80 o
  14   2   0        0.02       19.01      7.77 o
   0   3   0       82.85       62.61      8.65 o
   1   3   0     2379.04     2586.28     63.47 o
   2   3   0      197.74      184.36     10.76 o
   3   3   0       74.52       81.71      6.92 o
   4   3   0     1093.32     1159.93     75.08 o
   5   3   0       67.74       57.84      6.38 o
   6   3   0      459.97      541.56     31.94 o
   7   3   0      154.85      154.19     14.46 o
   8   3   0       78.46       78.14     10.62 o
   9   3   0        0.44       15.94     11.52 o
  10   3   0       31.57       46.78     16.41 o
  11   3   0        1.00       18.27      7.78 o
  12   3   0      562.65      608.97     85.99 o
  13   3   0        5.31       24.97      9.86 o
   0   4   0      331.94      332.95     55.62 o
   1   4   0       31.06       31.65      8.75 o
   2   4   0      112.00       80.01      9.83 o
   3   4   0       82.35       27.38      5.04 o
   4   4   0      338.08      359.04     44.60 o
   5   4   0      226.34      249.00     18.40 o
   6   4   0       79.36       64.87     12.79 o
   7   4   0      108.92      103.54     13.86 o
   8   4   0       74.76       73.57     16.01 o
   9   4   0        0.36       18.23      8.14 o
  10   4   0       46.49       55.62     13.98 o
  11   4   0      239.31      242.86     38.36 o
   0   5   0      360.86      348.08     58.07 o
   1   5   0        0.21       17.54      5.04 o
   2   5   0       10.54       10.82      4.46 o
   3   5   0        1.02        6.77      5.12 o
   4   5   0        8.59       18.08      7.93 o
   5   5   0       21.74       25.43     12.03 o
   6   5   0        0.30        3.96     10.88 o
   7   5   0        5.01       30.55     12.32 o
   8   5   0       23.08       52.38     18.66 o
   0   6   0        2.21       19.45      7.28 o
   1   6   0       20.51       10.27      5.84 o
   2   0   1     2428.68     2412.02     24.50 o
   4   0   1     7335.42     7574.26     72.93 o
   6   0   1     3237.71     3290.43     76.29 o
   8   0   1      718.10      773.00     42.91 o
  10   0   1       64.78       38.91     13.47 o
  12   0   1       15.72       17.94     11.96 o
  14   0   1      223.95      218.53     41.65 o
   1   1   1      287.52      299.22     16.48 o
   2   1   1       76.56       82.38      4.64 o
   3   1   1      573.02      544.15     23.90 o
   4   1   1     1113.30     1175.74     25.74 o
   5   1   1      136.09      121.72      8.91 o
   6   1   1      507.78      516.23     29.77 o
   7   1   1     1065.76     1046.01     42.35 o
   8   1   1      508.98      536.04     43.65 o
   9   1   1      270.37      258.08     19.73 o
  10   1   1        8.02       -1.09      5.81 o
  11   1   1      173.67      171.27     23.38 o
  12   1   1       13.57       24.94      6.21 o
  13   1   1      195.00      215.63     24.14 o
  14   1   1       43.30       31.94     21.76 o
  15   1   1       13.42       36.66     10.94 o
   1   2   1      395.76      377.87      7.61 o
   2   2   1      809.25      813.09     33.18 o
   3   2   1       44.66       49.39      5.65 o
   4   2   1      194.05      190.08     18.01 o
   5   2   1      464.88      479.75     22.92 o
   6   2   1      946.35      960.08     36.15 o
   7   2   1        5.27        9.10      4.39 o
   8   2   1     1523.19     1409.60     35.74 o
   9   2   1     1171.16     1105.89     37.44 o
  10   2   1       98.27       97.03     12.92 o
  11   2   1       21.61       34.73      8.17 o
  12   2   1       70.49       97.90     16.57 o
  13   2   1       17.92       24.97     13.65 o
  14   2   1        9.98       15.66      8.61 o
   1   3   1     1108.03     1045.00     74.75 o
   2   3   1      568.76      577.95      9.77 o
   3   3   1      212.13      187.82     18.77 o
   4   3   1      818.89      841.97     43.63 o
   5   3   1       33.12       37.73      6.25 o
   6   3   1      202.09      236.51     21.20 o
   7   3   1      413.64      403.54     36.12 o
   8   3   1      455.37      432.73     36.07 o
   9   3   1      147.19      137.15     12.56 o
  10   3   1        2.83        9.16      3.69 o
  11   3   1       58.08       42.56     10.09 o
  12   3   1       66.59       85.27     12.43 o
  13   3   1      132.14      123.50     20.29 o
   1   4   1      606.50      549.46     48.77 o
   2   4   1      401.75      393.98     44.36 o
   3   4   1      289.42      232.36     20.39 o
   4   4   1      127.20      116.22     16.86 o
   5   4   1      308.54      364.84     29.79 o
   6   4   1       45.01       32.42     10.34 o
   7   4   1       18.26        8.81      5.07 o
   8   4   1        8.41       26.49      9.17 o
   9   4   1      239.98      189.65     27.96 o
  10   4   1       23.30       55.91     14.27 o
  11   4   1       36.23       44.09     12.37 o
   1   5   1        6.57        5.87      4.54 o
   2   5   1       33.02       18.63      4.60 o
   3   5   1      238.33      256.50     39.99 o
   4   5   1       86.84       65.85     18.01 o
   5   5   1        2.24       11.96     11.02 o
   6   5   1      179.42      172.49     23.13 o
   7   5   1       13.13       17.15     10.52 o
   8   5   1       55.68       64.20     19.02 o
   1   6   1       60.26       57.73     12.00 o
   2   0   2     1608.37     1483.18     17.42 o
   4   0   2     7599.94     7846.96     78.08 o
   6   0   2     4548.13     5035.73     74.63 o
   8   0   2      276.30      302.04     51.95 o
  10   0   2      188.55      123.21     21.04 o
  12   0   2       78.44       95.83     18.81 o
  14   0   2        8.64       24.28     11.82 o
   0   1   2        7.16       14.41      8.43 o
   1   1   2     2334.99     2399.25     25.86 o
   2   1   2     4780.68     4765.60     32.27 o
   3   1   2     1363.33     1256.86     21.78 o
   4   1   2      735.62      728.57     20.02 o
   5   1   2       72.15       58.90      5.05 o
   6   1   2       77.42       79.42      7.63 o
   7   1   2      711.88      694.96     30.12 o
   8   1   2      284.09      277.19     25.69 o
   9   1   2      596.34      546.66     39.31 o
  10   1   2      165.09      153.28     15.31 o
  11   1   2      262.09      242.45     21.69 o
  12   1   2      296.12      298.88     35.45 o
  13   1   2       17.15       41.60     12.90 o
  14   1   2        4.57       27.01      8.55 o
  15   1   2       89.91      120.37     16.81 o
   0   2   2     1145.05     1101.58     27.02 o
   1   2   2       44.02       43.20      1.84 o
   2   2   2       85.22       84.00      4.21 o
   3   2   2      210.88      213.52     16.38 o
   4   2   2      443.35      437.85     32.55 o
   5   2   2      230.92      213.58     17.51 o
   6   2   2      177.60      175.38     13.27 o
   7   2   2      725.85      667.08     48.05 o
   8   2   2       28.53       24.94      9.75 o
   9   2   2       36.55       30.32      5.73 o
  10   2   2      457.49      401.09     43.82 o
  11   2   2       57.68       52.51     16.43 o
  12   2   2       66.94       61.09     15.53 o
  13   2   2       26.86       23.05     22.23 o
  14   2   2       93.97       86.47     34.51 o
   0   3   2     1055.27     1136.96     38.91 o
   1   3   2      233.79      198.14     22.45 o
   2   3   2     1181.46     1282.54     41.30 o
   3   3   2      157.63      142.43     13.66 o
   4   3   2      131.27      127.01     10.17 o
   5   3   2     1109.15     1195.09     54.31 o
   6   3   2      673.11      680.86     41.67 o
   7   3   2     1315.88     1370.79     65.98 o
   8   3   2       11.13       16.91      6.73 o
   9   3   2      178.92      189.36     19.61 o
  10   3   2       98.76       83.67     11.62 o
  11   3   2       31.19       19.94      6.16 o
  12   3   2      264.10      290.45     30.60 o
  13   3   2       84.79       86.83     38.66 o
   0   4   2       43.35       52.81     13.04 o
   1   4   2       83.95       59.32     11.21 o
   2   4   2       35.97       17.12      8.25 o
   3   4   2      624.88      651.31     32.21 o
   4   4   2      454.01      466.25     18.81 o
   5   4   2      777.64      852.81     31.16 o
   6   4   2       44.83       35.45      8.72 o
   7   4   2      171.03      198.31     39.77 o
   8   4   2       43.70       42.08     20.97 o
   9   4   2      189.68      220.64     28.69 o
  10   4   2       76.42       67.73     22.70 o
  11   4   2       13.80       16.86      7.35 o
   0   5   2      231.20      294.76     60.74 o
   1   5   2       33.26       25.53      6.09 o
   2   5   2      263.10      220.11     27.07 o
   3   5   2        0.64       10.95      4.83 o
   4   5   2       77.19      107.36     25.51 o
   5   5   2       68.41       20.82     11.89 o
   6   5   2        8.92       15.92     14.99 o
   7   5   2        3.25       28.82     12.61 o
   8   5   2       29.04       22.84     12.90 o
   0   6   2      393.43      202.17     62.04 o
   1   6   2        3.18       11.89     10.52 o
   2   0   3     5988.61     5753.60     86.82 o
   4   0   3     1528.33     1533.38    107.14 o
   6   0   3     2432.27     2530.63     89.49 o
   8   0   3      481.92      507.67     74.00 o
  10   0   3        2.91       11.24     11.02 o
  12   0   3      249.17      226.53     36.75 o
  14   0   3       35.34       41.00     11.46 o
   1   1   3     4566.03     4612.50     30.83 o
   2   1   3    12423.21    12445.21     72.11 o
   3   1   3    15822.92    16705.60    191.57 o
   4   1   3      604.14      626.57     37.02 o
   5   1   3      402.01      405.88     27.64 o
   6   1   3     1038.51     1027.24     39.49 o
   7   1   3      184.83      220.94     16.17 o
   8   1   3       36.87       29.33      9.51 o
   9   1   3      113.54      113.89     16.25 o
  10   1   3      126.92      132.01     16.23 o
  11   1   3      852.72      901.35     48.62 o
  12   1   3       36.15       25.37      8.75 o
  13   1   3       44.89       58.92     12.33 o
  14   1   3       17.03       31.89     17.11 o
  15   1   3       17.90       44.95     18.26 o
   1   2   3      460.71      427.55     12.59 o
   2   2   3      194.75      213.00      8.44 o
   3   2   3      160.69      160.03     15.27 o
   4   2   3     2044.44     2157.08     34.14 o
   5   2   3      260.08      274.26     20.35 o
   6   2   3      650.31      638.10     29.94 o
   7   2   3      470.83      416.61     31.46 o
   8   2   3       55.74       69.42     20.82 o
   9   2   3      111.96      105.09     12.20 o
  10   2   3      467.92      513.43     65.57 o
  11   2   3       18.53       20.48      7.13 o
  12   2   3       79.13       92.53     12.52 o
  13   2   3       19.75       15.04     14.41 o
  14   2   3       40.31       21.31     19.63 o
   1   3   3     1105.29     1036.90     59.15 o
   2   3   3        9.36       14.73      3.72 o
   3   3   3      299.28      297.17     14.87 o
   4   3   3       30.27       21.98      8.86 o
   5   3   3       78.86       72.63     10.28 o
   6   3   3     1423.34     1563.56     39.23 o
   7   3   3      295.89      284.55     22.85 o
   8   3   3      354.57      371.85     48.74 o
   9   3   3      244.65      283.92     30.53 o
  10   3   3        4.34       22.83      5.90 o
  11   3   3      165.38      183.67     24.64 o
  12   3   3       53.51       70.98     14.42 o
  13   3   3      157.66      165.88     27.15 o
   1   4   3      806.34      832.60     76.99 o
   2   4   3      350.62      307.77     38.09 o
   3   4   3      268.17      234.02     33.94 o
   4   4   3       82.79       80.40     11.92 o
   5   4   3      194.72      183.94     17.10 o
   6   4   3       16.71       20.71      7.12 o
   7   4   3       67.29       79.72     10.75 o
   8   4   3       23.87       24.59     11.67 o
   9   4   3       40.26       31.82      8.95 o
  10   4   3       58.38       62.03     10.72 o
  11   4   3       36.79       68.88     19.31 o
   1   5   3       63.84       68.72     13.74 o
   2   5   3      137.06      138.45     16.25 o
   3   5   3       29.08       23.34      9.44 o
   4   5   3       21.79       33.86     10.30 o
   5   5   3       18.56       26.44     13.19 o
   6   5   3       26.65       26.30     12.25 o
   7   5   3       23.04       32.57     13.69 o
   8   5   3      185.26      205.49     27.45 o
   1   6   3      104.14       99.74     14.64 o
   0   0   4      722.93      691.54     12.75 o
   2   0   4    43371.00    41431.45   4727.28 o
   4   0   4     3544.13     3299.84     71.76 o
   6   0   4     2747.49     2926.62     71.83 o
   8   0   4      166.22      245.76     46.90 o
  10   0   4      578.86      565.74     86.96 o
  12   0   4      940.59      893.14    119.53 o
  14   0   4       98.61      147.42     31.85 o
   0   1   4    12921.33    12389.08    157.72 o
   1   1   4      741.39      713.06     11.70 o
   2   1   4     5220.43     5398.09     74.57 o
   3   1   4     8643.75     9240.17     84.20 o
   4   1   4     1322.22     1384.23     29.59 o
   5   1   4     1505.77     1529.59     56.12 o
   6   1   4      166.62      156.58     18.05 o
   7   1   4      478.00      436.22     35.68 o
   8   1   4      263.25      283.50     22.46 o
   9   1   4      430.76      444.78     50.11 o
  10   1   4      109.29       98.99     13.14 o
  11   1   4       64.47       67.05     26.98 o
  12   1   4       92.32      120.34     14.19 o
  13   1   4        6.73       24.98     10.19 o
  14   1   4      245.41      198.95     28.78 o
   0   2   4      843.31      729.73     83.15 o
   1   2   4     1322.89     1401.28     23.78 o
   2   2   4     1562.15     1643.40     32.84 o
   3   2   4      418.86      436.48     11.63 o
   4   2   4      883.82     1017.65     58.18 o
   5   2   4      480.65      456.09     40.71 o
   6   2   4      629.96      609.37     55.16 o
   7   2   4      648.84      648.83     50.25 o
   8   2   4       29.37       34.45      7.04 o
   9   2   4      176.81      169.96     14.68 o
  10   2   4      823.79      892.94     74.62 o
  11   2   4      121.80      105.62     15.68 o
  12   2   4       93.36       97.97     18.53 o
  13   2   4       27.57       29.75      6.52 o
  14   2   4      100.76       97.53     15.47 o
   0   3   4      485.78      486.56     60.95 o
   1   3   4      501.35      474.49     38.43 o
   2   3   4      186.98      169.51     13.85 o
   3   3   4      475.12      492.83     19.03 o
   4   3   4      174.96      167.52     15.70 o
   5   3   4      153.95      146.20     16.90 o
   6   3   4      649.40      670.07     89.70 o
   7   3   4      644.92      659.21     61.09 o
   8   3   4      179.98      207.40     21.85 o
   9   3   4       37.95       38.58      8.63 o
  10   3   4      298.21      317.55     31.08 o
  11   3   4       61.11       75.85     13.49 o
  12   3   4       17.53       25.13     15.09 o
  13   3   4       29.75       36.31     20.57 o
   0   4   4      225.17      241.73     38.11 o
   1   4   4      181.65      159.51     30.62 o
   2   4   4      332.85      328.63     36.46 o
   3   4   4       78.24       59.30     13.40 o
   4   4   4       56.29       48.92     13.11 o
   5   4   4       87.82       96.30     24.79 o
   6   4   4      160.16      175.22     17.73 o
   7   4   4      298.77      368.86     24.47 o
   8   4   4       13.29       15.62      7.21 o
   9   4   4       27.24       31.14      8.63 o
  10   4   4       26.89       35.03     10.12 o
  11   4   4        4.22       14.81      6.93 o
   0   5   4       99.89      109.30     30.98 o
   1   5   4      144.09      141.27     18.66 o
   2   5   4      409.75      417.74     47.27 o
   3   5   4      162.47      240.07     45.32 o
   4   5   4       59.67       35.66     10.88 o
   5   5   4        6.41       32.86     13.62 o
   6   5   4       22.05       16.00     10.59 o
   7   5   4       34.00       22.70     11.82 o
   8   5   4       31.38       69.60     19.96 o
   0   6   4       31.51       33.65     15.85 o
   2   0   5     3333.52     3231.39     53.39 o
   4   0   5     1589.24     1515.22     38.84 o
   6   0   5     3097.53     3078.86    104.62 o
   8   0   5      574.61      510.33     73.92 o
  10   0   5      163.67      151.52     19.74 o
  12   0   5      168.53      178.54     30.41 o
  14   0   5      110.90      144.68     30.05 o
   1   1   5     6546.73     6378.65     92.24 o
   2   1   5     4128.96     4102.03     52.56 o
   3   1   5      653.02      622.46     41.14 o
   4   1   5      753.63      721.85     23.54 o
   5   1   5      705.97      704.86     29.50 o
   6   1   5       54.20       74.35      6.80 o
   7   1   5        0.58       13.67      5.58 o
   8   1   5       34.60       15.92      7.85 o
   9   1   5      202.44      152.06     22.91 o
  10   1   5      150.75      136.40     19.99 o
  11   1   5      107.04      111.11     17.91 o
  12   1   5       17.48        3.14      8.05 o
  13   1   5       29.12       27.76      9.87 o
  14   1   5       22.38       53.14     13.65 o
   1   2   5      565.82      616.97    120.18 o
   2   2   5      642.32      620.70     21.50 o
   3   2   5     1498.84     1538.70     15.62 o
   4   2   5     1911.52     1890.97     66.86 o
   5   2   5     1036.82     1035.11     49.80 o
   6   2   5     1074.00     1117.99     53.13 o
   7   2   5      253.52      221.43     34.94 o
   8   2   5      199.49      199.20     26.59 o
   9   2   5      339.38      371.02     30.47 o
  10   2   5      357.34      355.67     41.21 o
  11   2   5      278.47      273.39     35.34 o
  12   2   5       15.15       34.86      9.08 o
  13   2   5       11.94       31.77      9.26 o
  14   2   5       55.75       63.68     25.18 o
   1   3   5      371.93      344.28     34.55 o
   2   3   5       57.77       57.37     16.46 o
   3   3   5      483.51      448.60     38.05 o
   4   3   5      554.37      576.77     26.96 o
   5   3   5      201.32      189.17     33.97 o
   6   3   5     1130.27     1166.98     32.09 o
   7   3   5       45.42       52.45     12.18 o
   8   3   5       57.97       49.75      9.18 o
   9   3   5       34.12       39.61     16.90 o
  10   3   5       60.42       78.96     31.59 o
  11   3   5        9.86       29.57      8.06 o
  12   3   5       48.09       58.93     10.75 o
  13   3   5       98.65       66.53     14.88 o
   1   4   5      212.50      190.46     19.39 o
   2   4   5       84.78       95.55     12.93 o
   3   4   5      272.95      266.08     45.61 o
   4   4   5      189.32      201.86     46.33 o
   5   4   5       36.56       39.18     11.82 o
   6   4   5      190.26      195.95     28.07 o
   7   4   5       29.66       33.79     12.39 o
   8   4   5       65.72       50.75     11.56 o
   9   4   5       62.65       74.49     12.37 o
  10   4   5       42.04       65.41     14.75 o
  11   4   5      114.22      166.39     28.42 o
   1   5   5       20.30       31.67      6.03 o
   2   5   5      427.67      415.21     55.74 o
   3   5   5       62.68       69.24     18.08 o
   4   5   5      109.79       87.11     22.41 o
   5   5   5       65.71       65.78     18.30 o
   6   5   5      118.92      134.95     22.19 o
   7   5   5       31.14       45.39     14.12 o
   8   5   5       11.07       15.49     12.90 o
   0   0   6     2781.43     2564.21     38.98 o
   2   0   6     1207.26     1185.88     39.20 o
   4   0   6     3305.65     3413.10     60.88 o
   6   0   6       26.37       -9.37     11.17 o
   8   0   6       17.95       13.69      9.65 o
  10   0   6      283.82      295.41     33.22 o
  12   0   6      156.73      137.33     16.21 o
  14   0   6       72.42      139.35     39.12 o
   0   1   6    13652.85    13383.31    159.81 o
   1   1   6     4387.93     4722.55    601.19 o
   2   1   6      954.04      940.54     21.10 o
   3   1   6     2231.03     2373.25     32.59 o
   4   1   6      818.55      815.40     36.58 o
   5   1   6     1287.75     1252.64     46.69 o
   6   1   6     1847.33     1918.25     65.23 o
   7   1   6      865.60      869.66     38.34 o
   8   1   6      137.89      115.81     15.44 o
   9   1   6      908.77      992.70     87.16 o
  10   1   6      231.76      211.47     35.66 o
  11   1   6       86.40      117.44     33.65 o
  12   1   6       45.32       53.66     10.84 o
  13   1   6      189.46      177.14     25.44 o
  14   1   6       31.99       44.13     12.64 o
   0   2   6     1963.39     2006.82     44.38 o
   1   2   6      749.35      790.79     25.20 o
   2   2   6     2904.53     3177.68     54.39 o
   3   2   6     2382.09     2589.63     72.41 o
   4   2   6     1049.35     1060.01     65.78 o
   5   2   6     1914.10     2040.04     45.83 o
   6   2   6      180.69      214.97     19.18 o
   7   2   6       93.41       85.09     13.65 o
   8   2   6      133.25      119.53     13.80 o
   9   2   6      117.42       77.99     11.68 o
  10   2   6       11.67       21.77      5.95 o
  11   2   6      115.52      137.40     18.60 o
  12   2   6      522.82      520.04     51.98 o
  13   2   6       23.73       37.06     17.15 o
  14   2   6      103.89      135.47     36.03 o
   0   3   6     2645.49     2895.42     78.54 o
   1   3   6       57.26       61.82      9.12 o
   2   3   6       87.06       78.88     10.04 o
   3   3   6       72.84       65.31      8.94 o
   4   3   6      142.97      150.42     15.14 o
   5   3   6      372.97      383.08     24.51 o
   6   3   6      398.10      512.15     27.71 o
   7   3   6      247.64      270.62     21.12 o
   8   3   6      250.64      258.64     26.31 o
   9   3   6        4.81       11.30      6.28 o
  10   3   6      270.54      250.26     31.37 o
  11   3   6       83.12       92.14     13.10 o
  12   3   6       28.98       31.04      7.13 o
  13   3   6       16.42       10.60     11.85 o
   0   4   6       84.99       88.69     20.03 o
   1   4   6      220.78      205.88     28.76 o
   2   4   6       20.17       18.39     13.80 o
   3   4   6      298.91      291.00     29.76 o
   4   4   6      176.97      184.23     20.03 o
   5   4   6      248.94      226.52     23.52 o
   6   4   6       88.14       81.41     12.42 o
   7   4   6      302.01      317.57     23.82 o
   8   4   6       88.48       86.64     11.77 o
   9   4   6       30.40       17.87      5.33 o
  10   4   6      226.58      256.73     25.24 o
  11   4   6       29.33       42.31     11.86 o
   0   5   6      321.84      295.84     48.06 o
   1   5   6       80.48       79.56     12.64 o
   2   5   6      233.08      198.15     27.21 o
   3   5   6      184.35      189.42     39.92 o
   4   5   6      317.39      378.63     63.33 o
   5   5   6       97.54       92.01     16.07 o
   6   5   6        4.02        6.63     10.30 o
   7   5   6       75.86       84.44     23.13 o
   8   5   6       35.71       59.73     18.23 o
   2   0   7     1621.29     1605.86     45.18 o
   4   0   7       42.75       48.78      7.78 o
   6   0   7     1747.65     1701.90     51.37 o
   8   0   7      251.68      180.56     45.32 o
  10   0   7       53.87       78.17     13.76 o
  12   0   7      197.13      165.57     32.57 o
  14   0   7      126.00      114.99     23.49 o
   1   1   7    14131.07    13988.39    171.55 o
   2   1   7     3425.51     3312.00     30.52 o
   3   1   7     2342.78     2508.08     49.28 o
   4   1   7       75.43       75.96      7.25 o
   5   1   7     2466.47     2624.41     47.31 o
   6   1   7      335.32      350.11     35.10 o
   7   1   7      293.64      286.39     31.29 o
   9   1   7     1635.61     1719.52     63.38 o
  10   1   7      491.95      475.26     43.71 o
  11   1   7       88.48       69.64     15.37 o
  12   1   7       52.07       29.93     11.14 o
  13   1   7      158.82      158.87     18.87 o
  14   1   7       34.14       45.17     11.07 o
   1   2   7       78.08       78.81      7.77 o
   2   2   7     2379.63     2408.61     35.21 o
   3   2   7     1218.33     1315.66     22.44 o
   4   2   7      233.01      243.47     29.44 o
   5   2   7       72.82       50.29     11.67 o
   6   2   7      843.04      776.05     39.24 o
   7   2   7      444.87      360.56     32.92 o
   8   2   7     1383.24     1370.10     75.69 o
   9   2   7      179.15      166.77     15.44 o
  10   2   7       45.59       58.86     10.67 o
  11   2   7      169.82      151.92     19.04 o
  12   2   7       30.51       46.14     15.78 o
  13   2   7      173.30      157.24     18.87 o
  14   2   7       11.35       47.92     12.10 o
   1   3   7      211.89      198.39     21.15 o
   2   3   7       35.37       52.64     10.98 o
   3   3   7      211.74      184.57     18.52 o
   4   3   7      387.50      372.00     14.11 o
   5   3   7      735.78      786.55     34.57 o
   6   3   7      114.33      141.66     12.46 o
   7   3   7      195.48      189.46     19.60 o
   8   3   7      208.15      194.32     23.27 o
   9   3   7       35.56       56.94     10.41 o
  10   3   7      305.51      293.37     34.09 o
  11   3   7      138.90      152.81     25.58 o
  12   3   7        2.91       24.87      6.84 o
  13   3   7      118.29      137.43     43.59 o
   1   4   7       81.35       67.38     19.99 o
   2   4   7        6.04       11.15     13.26 o
   3   4   7      446.37      467.44     48.03 o
   4   4   7      152.51      139.85     18.30 o
   5   4   7      166.06      181.95     20.86 o
   6   4   7      148.01      161.48     36.67 o
   7   4   7        8.34       10.88     30.84 o
   8   4   7       38.45       36.87     10.77 o
   9   4   7        8.61       12.62      5.94 o
  10   4   7        0.40        6.40     10.99 o
  11   4   7       91.04      100.96     15.03 o
   1   5   7       58.64       35.81      8.14 o
   2   5   7        8.03       16.40     21.80 o
   3   5   7      100.78      114.78     19.17 o
   4   5   7      397.50      313.28     65.28 o
   5   5   7        5.16       26.95      8.14 o
   6   5   7      170.00      198.28     31.34 o
   7   5   7        9.19       22.34     16.72 o
   8   5   7        0.44       13.55     13.55 o
   0   0   8     5304.55     5013.63     76.09 o
   2   0   8     5813.37     5640.90     74.14 o
   4   0   8       96.69       99.14     15.06 o
   6   0   8       70.05       44.53      9.73 o
   8   0   8      622.89      628.50     83.22 o
  10   0   8      153.48      139.63     32.93 o
  12   0   8      462.40      479.28     76.66 o
  14   0   8       24.74       40.71     17.94 o
   0   1   8     7462.40     7137.25     98.28 o
   1   1   8     6893.32     6701.65    169.57 o
   2   1   8     2541.71     2426.51     22.97 o
   3   1   8     3117.59     3158.84     40.21 o
   4   1   8        8.04       25.33      6.02 o
   5   1   8     3356.38     3525.57     68.36 o
   6   1   8      218.40      221.36     20.97 o
   7   1   8      396.85      392.24     33.11 o
   8   1   8      314.23      283.45     27.36 o
   9   1   8      107.01      118.91     11.54 o
  10   1   8      466.65      429.85     40.69 o
  11   1   8      103.33       83.71     19.27 o
  12   1   8       31.63       48.38     13.12 o
  13   1   8        9.54       23.06      8.95 o
  14   1   8       19.23       20.57      8.65 o
   0   2   8     3769.67     3742.88     69.31 o
   1   2   8      167.71      167.12     18.53 o
   3   2   8       87.28       77.00     12.13 o
   4   2   8     3104.04     3123.03     85.60 o
   5   2   8      611.22      683.93     47.23 o
   6   2   8      104.67      105.53     19.42 o
   7   2   8     1519.58     1563.33     64.35 o
   8   2   8      976.50      983.82     48.69 o
   9   2   8        7.12       16.57      6.20 o
  10   2   8      422.07      380.92     34.28 o
  11   2   8      173.25      177.73     18.76 o
  12   2   8      309.02      304.68     37.72 o
  13   2   8       20.68       19.28      7.34 o
  14   2   8       35.51       29.78      8.97 o
   0   3   8      444.10      482.95     74.43 o
   1   3   8       58.71       57.35     11.51 o
   2   3   8      320.31      348.36     33.75 o
   3   3   8      342.15      379.86     24.16 o
   4   3   8       67.80       57.26      4.43 o
   5   3   8       68.19       78.65      9.38 o
   6   3   8      395.21      393.25     26.76 o
   7   3   8      372.31      392.65     26.68 o
   8   3   8      244.25      282.73     50.98 o
   9   3   8       22.56       31.13     10.88 o
  10   3   8       20.26        9.85      7.49 o
  11   3   8      110.72      122.19     18.34 o
  12   3   8       97.58       86.91     16.56 o
   0   4   8     1244.99     1251.30    167.09 o
   1   4   8      399.41      408.57     31.07 o
   2   4   8        2.19        9.81      5.15 o
   3   4   8      123.23      113.28     44.24 o
   4   4   8      104.79       82.71     21.40 o
   5   4   8      395.80      473.59     33.50 o
   6   4   8       69.68       64.39     11.28 o
   7   4   8       71.83       77.07     11.97 o
   8   4   8       28.61       29.28     19.60 o
   9   4   8      195.50      245.35     24.78 o
  10   4   8       45.87       61.13     12.40 o
  11   4   8        7.84       30.57     22.34 o
   0   5   8      708.82      735.06    138.77 o
   1   5   8      205.38      194.40     23.57 o
   2   5   8       52.02       66.08     13.39 o
   3   5   8      481.76      447.94     61.96 o
   4   5   8      141.68      149.65     31.77 o
   5   5   8       20.15       31.13     10.74 o
   6   5   8        1.28       20.46      6.84 o
   7   5   8       10.63        3.24     10.74 o
   8   5   8       24.49       11.67      9.87 o
   2   0   9     3236.11     3089.38     47.84 o
   4   0   9      971.30      907.69     54.83 o
   6   0   9     1045.62     1012.45     93.59 o
   8   0   9      370.49      352.18     42.08 o
  10   0   9       98.69      109.23     13.33 o
  12   0   9      821.11     1012.02    189.56 o
  14   0   9      106.61      135.96     34.66 o
   1   1   9     1079.82      974.41     51.01 o
   2   1   9      260.66      279.96     14.52 o
   3   1   9      185.67      196.64     14.73 o
   4   1   9     2123.60     2334.94     49.79 o
   5   1   9      101.38      114.78     10.78 o
   6   1   9       22.91       12.34      3.58 o
   7   1   9      565.75      581.94     54.57 o
   8   1   9      426.78      448.77     41.03 o
   9   1   9      944.20      966.33     78.10 o
  10   1   9      105.43      128.13     17.99 o
  11   1   9       59.68       55.68     15.96 o
  12   1   9      246.93      238.72     31.59 o
  13   1   9       34.73       43.53      9.95 o
  14   1   9       36.98       43.06     10.72 o
   1   2   9      987.30     1003.20     24.08 o
   2   2   9     1291.36     1290.35     37.83 o
   3   2   9     4491.92     5102.11     70.90 o
   4   2   9     1201.10     1142.07     44.24 o
   5   2   9      579.43      598.40     28.61 o
   6   2   9      924.93      971.89    117.08 o
   7   2   9      117.32      116.25     14.72 o
   8   2   9      946.76      903.21     50.86 o
   9   2   9      228.53      218.54     23.37 o
  10   2   9      210.64      208.38     25.06 o
  11   2   9      174.68      203.26     26.98 o
  12   2   9        9.21       36.35      9.78 o
  13   2   9      139.72      179.34     33.36 o
  14   2   9       23.19       24.29     11.56 o
   1   3   9       34.16       38.97      8.98 o
   2   3   9       65.19       63.23      9.35 o
   3   3   9       19.86       13.90     10.16 o
   4   3   9      340.48      363.13      9.18 o
   5   3   9      330.55      345.44     24.68 o
   6   3   9      542.88      586.84     32.05 o
   7   3   9      215.19      196.87     19.89 o
   8   3   9      237.64      291.48     50.11 o
   9   3   9       61.90       44.47     30.26 o
  10   3   9       47.59       30.33     10.30 o
  11   3   9      100.05       93.81     24.43 o
  12   3   9      162.16      170.26     40.20 o
   1   4   9      322.38      332.64     35.50 o
   2   4   9      311.02      323.87     26.03 o
   3   4   9      252.50      246.82     28.04 o
   4   4   9      404.84      470.92     62.90 o
   5   4   9      211.52      188.63     22.34 o
   6   4   9       36.92       44.29      7.76 o
   7   4   9       18.09       16.98     18.77 o
   8   4   9        8.95       15.63      6.92 o
   9   4   9       23.33       32.81     23.42 o
  10   4   9       34.66       48.13     10.09 o
   1   5   9       46.95       41.89     16.79 o
   2   5   9      149.93      157.15     27.86 o
   3   5   9      136.26      113.19     19.02 o
   4   5   9      581.91      705.16    100.73 o
   5   5   9       23.53       39.92     10.23 o
   6   5   9      187.93      231.28     35.23 o
   7   5   9        8.30       75.51     22.77 o
   0   0  10     2603.18     2524.58     46.04 o
   2   0  10     8560.49     8361.32    105.19 o
   4   0  10     1187.13     1239.99     44.17 o
   6   0  10      308.50      256.07     32.57 o
   8   0  10      294.85      236.54     44.17 o
  10   0  10      402.68      339.50     56.63 o
  12   0  10      731.20      763.88     96.48 o
  14   0  10       77.30       63.19     27.31 o
   0   1  10      526.27      601.12     67.15 o
   1   1  10       31.65       39.09     10.81 o
   2   1  10      242.47      247.88     13.03 o
   3   1  10      732.68      771.01     27.67 o
   4   1  10     2600.21     2868.57    129.22 o
   5   1  10      850.20      879.91     56.21 o
   6   1  10      111.50      121.91     12.90 o
   7   1  10      536.57      519.18     48.54 o
   8   1  10      260.69      231.16     21.94 o
   9   1  10      194.66      197.92     22.98 o
  10   1  10      388.84      400.45     47.40 o
  11   1  10      136.88      126.10     18.75 o
  12   1  10       29.69       37.03     11.41 o
  13   1  10       33.44       40.21     13.28 o
  14   1  10       11.25       60.29     13.07 o
   0   2  10     1668.01     1600.39     40.71 o
   1   2  10     1050.36     1040.78     32.71 o
   2   2  10     1199.85     1139.87     47.89 o
   3   2  10     2741.94     2978.28     82.28 o
   4   2  10     3083.75     3352.91     60.67 o
   5   2  10      542.49      535.09     27.38 o
   6   2  10      298.15      331.20     34.08 o
   7   2  10      308.09      323.27     34.26 o
   8   2  10      113.32      115.70     24.39 o
   9   2  10      230.57      219.02     26.04 o
  10   2  10      357.73      349.94     49.27 o
  11   2  10       21.95       15.44      6.14 o
  12   2  10        3.15       22.91     11.24 o
  13   2  10       12.63       18.51     10.27 o
   0   3  10     1029.73      995.02    128.83 o
   1   3  10       10.20       12.71      5.54 o
   2   3  10      626.26      551.67     44.34 o
   3   3  10       49.18       42.23     12.97 o
   4   3  10       82.45       78.75     18.23 o
   5   3  10      574.08      575.14     39.76 o
   6   3  10       14.40       18.40      7.59 o
   7   3  10       13.19       17.49      5.42 o
   8   3  10       18.32        8.43     13.62 o
   9   3  10      378.05      460.68     37.25 o
  10   3  10       82.25      111.03     17.16 o
  11   3  10       40.80       83.87     19.09 o
  12   3  10       84.69      125.66     24.79 o
   0   4  10      297.91      334.03     59.51 o
   1   4  10        4.84        4.82      6.95 o
   2   4  10      215.05      229.10     22.18 o
   3   4  10      218.91      229.33     26.09 o
   4   4  10      295.86      263.85     54.90 o
   5   4  10       76.11       67.73     16.64 o
   6   4  10      259.29      272.06     30.98 o
   7   4  10      288.57      288.65     25.90 o
   8   4  10       29.88       33.81     18.26 o
   9   4  10        3.50       25.73      7.56 o
  10   4  10       59.46       52.15     26.95 o
   0   5  10      256.09      254.27     41.50 o
   1   5  10      125.44      114.74     15.74 o
   2   5  10       38.25       26.93     23.88 o
   3   5  10      258.57      222.49     41.72 o
   4   5  10       51.16       27.88      8.65 o
   5   5  10      158.96      156.28     36.10 o
   6   5  10      120.19      120.90     25.36 o
   7   5  10       19.31       22.70     12.32 o
   2   0  11     1722.08     1804.43    293.10 o
   6   0  11     1186.77     1221.40     91.86 o
   8   0  11     1914.72     2095.95    114.85 o
  10   0  11      356.49      351.97     41.43 o
  12   0  11      912.23      910.36    153.40 o
  14   0  11       35.80       18.37     14.27 o
   1   1  11      870.65      897.03     65.38 o
   2   1  11       20.01       19.67      4.50 o
   3   1  11     3415.91     3574.29     39.35 o
   4   1  11      770.20      717.13     43.55 o
   5   1  11      432.92      472.36     59.15 o
   6   1  11        9.73        9.12      6.73 o
   7   1  11      404.85      431.30     43.81 o
   8   1  11      307.99      332.05     26.74 o
   9   1  11      490.70      493.16     46.00 o
  10   1  11       19.29       15.70      6.27 o
  11   1  11      621.98      529.35     49.78 o
  12   1  11        2.25       21.99     11.82 o
  13   1  11      223.62      221.82     50.33 o
  14   1  11       38.30       47.49     12.24 o
   1   2  11     1397.26     1346.80     34.76 o
   2   2  11     1476.22     1630.43     53.97 o
   3   2  11       40.45       32.06     12.90 o
   4   2  11      838.32      844.78     36.02 o
   5   2  11      258.75      289.14     20.90 o
   6   2  11       70.48       30.77     14.34 o
   7   2  11       35.65       34.66      9.58 o
   8   2  11      367.22      393.71     36.35 o
   9   2  11      174.64      175.14     47.01 o
  10   2  11       74.57       53.06     10.03 o
  11   2  11       10.01       21.62      9.76 o
  12   2  11       22.87       17.54     10.54 o
  13   2  11       35.90       42.08     12.93 o
   1   3  11       44.51       38.67      5.78 o
   2   3  11      423.32      464.09     47.04 o
   3   3  11       89.34       96.29     10.22 o
   4   3  11      345.73      310.11     25.79 o
   5   3  11      189.37      141.96     35.16 o
   6   3  11       56.59       56.99     10.65 o
   7   3  11       60.34       70.52     11.69 o
   8   3  11       52.17       38.15     10.99 o
   9   3  11      120.28      104.41     15.56 o
  10   3  11      114.83      111.50     15.13 o
  11   3  11      365.26      460.12     60.56 o
  12   3  11      171.12      168.28     22.64 o
   1   4  11       54.11       58.16      9.14 o
   2   4  11        8.02       20.04      7.67 o
   3   4  11      200.85      182.21     18.70 o
   4   4  11       20.74       20.68      9.22 o
   5   4  11      236.95      291.88     27.52 o
   6   4  11       13.94       29.97     19.89 o
   7   4  11       59.05       83.07     24.57 o
   8   4  11       17.11       13.55      4.70 o
   9   4  11      132.40      133.66     19.40 o
  10   4  11       48.80       27.96     12.61 o
   1   5  11       30.21       13.78      5.53 o
   2   5  11      228.73      239.56     34.28 o
   3   5  11       99.52      102.38     16.21 o
   4   5  11       48.35       41.43     10.23 o
   5   5  11        6.60        6.77      9.37 o
   6   5  11       69.40       99.65     26.30 o
   7   5  11       17.49       29.83     10.16 o
   0   0  12      134.13       98.06     11.02 o
   2   0  12     1208.89     1143.30     36.75 o
   4   0  12       62.21       77.96      8.79 o
   6   0  12      861.31      860.43     49.28 o
   8   0  12      619.20      670.72     79.62 o
  10   0  12      223.70      199.65     35.09 o
  12   0  12       11.63       59.01     20.46 o
  14   0  12      255.10      299.59     39.70 o
   0   1  12      252.17      266.01     24.57 o
   1   1  12     2322.09     2250.06     87.69 o
   2   1  12      273.92      280.10     14.23 o
   3   1  12     2708.78     2840.90     33.84 o
   4   1  12     1449.90     1593.97     42.37 o
   5   1  12     1097.62     1040.61     38.69 o
   6   1  12       71.00       72.51     20.43 o
   7   1  12      337.35      340.48     23.27 o
   8   1  12      272.90      258.02     24.75 o
   9   1  12      466.75      452.19     37.50 o
  10   1  12      273.55      268.13     27.35 o
  11   1  12       10.04       17.49      6.19 o
  12   1  12       22.96       26.90     21.87 o
  13   1  12       44.64       37.12      9.96 o
  14   1  12       50.82       39.64     11.15 o
   0   2  12     2018.52     2103.87     62.97 o
   1   2  12      928.93      987.85     75.84 o
   2   2  12     2999.57     2950.34     79.36 o
   3   2  12      566.52      549.82     29.18 o
   4   2  12      119.31      108.72     20.61 o
   5   2  12      325.80      395.44     27.74 o
   6   2  12      244.92      280.70     18.89 o
   7   2  12       23.04       28.94      7.51 o
   8   2  12       22.94        8.43     12.03 o
   9   2  12      271.06      276.03     42.98 o
  10   2  12      219.03      219.69     27.96 o
  11   2  12       85.70      110.27     22.98 o
  12   2  12       32.45       53.89     13.17 o
  13   2  12       32.03       27.63     19.78 o
   0   3  12      274.88      236.33     41.28 o
   1   3  12      102.02       97.85     10.67 o
   2   3  12      281.49      274.88     29.12 o
   3   3  12      558.71      611.55     56.65 o
   4   3  12      302.86      372.57     53.46 o
   5   3  12      920.65      951.14     42.44 o
   6   3  12      340.29      311.52     24.70 o
   7   3  12      670.99      696.84     36.13 o
   8   3  12       99.55      103.89     15.32 o
   9   3  12      221.21      236.20     22.94 o
  10   3  12      203.93      193.59     19.86 o
  11   3  12      229.70      238.64     23.55 o
  12   3  12       17.34       26.12      6.97 o
   0   4  12      344.55      385.97     62.18 o
   1   4  12      385.52      419.67     43.99 o
   2   4  12      139.65      114.02     20.93 o
   3   4  12      875.17      933.26     92.64 o
   4   4  12      112.63      102.10     34.08 o
   5   4  12      535.31      668.12     81.42 o
   6   4  12       73.91       50.22     15.85 o
   7   4  12      160.80      168.81     28.82 o
   8   4  12       50.11       73.06     20.82 o
   9   4  12      283.45      299.23     53.32 o
  10   4  12       22.28       25.80      8.83 o
   0   5  12      136.22      115.86     25.65 o
   1   5  12      350.47      332.81     40.23 o
   2   5  12      200.36      181.80     32.10 o
   3   5  12       38.22       38.76     10.74 o
   4   5  12      242.50      290.08     53.03 o
   5   5  12      183.19      210.46     33.43 o
   6   5  12       37.64       77.24     22.55 o
   7   5  12      208.33      213.77     43.45 o
   2   0  13     1767.79     1623.95     52.60 o
   4   0  13     1663.39     1693.91     37.90 o
   6   0  13      296.30      349.30     38.62 o
   8   0  13      224.22      292.09     32.57 o
  10   0  13     2096.41     2304.68    394.62 o
  12   0  13       93.43       79.76     23.92 o
  14   0  13       78.58      149.22     37.11 o
   1   1  13     2186.85     2196.40    103.80 o
   2   1  13      854.44      855.00     36.59 o
   3   1  13      811.45      756.34     31.70 o
   4   1  13      478.12      523.44     37.39 o
   5   1  13      102.27       89.98     13.98 o
   6   1  13      156.40      186.47     20.17 o
   7   1  13      211.52      201.31     44.60 o
   8   1  13      492.24      473.44     42.72 o
   9   1  13      388.21      423.27     36.31 o
  10   1  13      422.94      459.53     44.73 o
  11   1  13      131.33      141.41     15.10 o
  12   1  13       46.74       47.62     12.94 o
  13   1  13      118.74      114.77     24.68 o
  14   1  13       96.41       42.42     25.04 o
   1   2  13     1246.98     1268.06     95.84 o
   2   2  13     1699.00     1812.44    141.90 o
   3   2  13      638.93      571.36     30.62 o
   4   2  13      811.60      790.05     18.96 o
   5   2  13      638.09      641.75     35.09 o
   6   2  13      572.21      527.89     28.21 o
   7   2  13       79.37      106.91     16.01 o
   8   2  13      143.59      133.04     16.46 o
   9   2  13      182.25      159.30     23.56 o
  10   2  13      187.91      236.25     36.60 o
  11   2  13       21.35       37.82     10.56 o
  12   2  13       18.96       11.91      9.01 o
  13   2  13       27.32       36.66      9.45 o
   1   3  13     1193.60     1194.87     55.51 o
   2   3  13      293.95      297.21     27.28 o
   3   3  13      129.54      137.41     13.93 o
   4   3  13      142.49      131.06     21.98 o
   5   3  13       82.12       97.84     22.19 o
   6   3  13      705.48      673.02     67.58 o
   7   3  13      148.55      124.26     18.96 o
   8   3  13      226.22      233.23     22.61 o
   9   3  13       31.11       25.02      7.62 o
  10   3  13        1.56       14.60      6.23 o
  11   3  13      123.62      144.54     20.32 o
  12   3  13       93.12      133.22     31.70 o
   1   4  13      614.45      648.85     78.47 o
   2   4  13      237.87      239.68     25.37 o
   3   4  13      117.10       66.81     39.45 o
   4   4  13      387.81      413.14     56.92 o
   5   4  13       28.13       30.05     14.77 o
   6   4  13      158.92      146.05     24.93 o
   7   4  13      136.05      140.07     27.52 o
   8   4  13        4.01       13.47     14.41 o
   9   4  13      220.37      228.26     34.51 o
  10   4  13       20.49       18.08      8.70 o
   1   5  13       13.91       -6.11      7.59 o
   2   5  13      359.62      307.90     36.81 o
   3   5  13       85.51      127.75     27.60 o
   4   5  13       17.58       12.54      8.00 o
   5   5  13      109.34      161.39     39.27 o
   6   5  13      173.28      218.53     34.73 o
   7   5  13        1.98       45.39     20.97 o
   2   0  14      881.69      863.74     56.42 o
   4   0  14      267.37      226.02     15.42 o
   6   0  14     1341.29     1400.73     76.09 o
   8   0  14     1803.06     1946.44     87.83 o
  10   0  14     1970.20     1931.60    103.03 o
  12   0  14      396.08      389.29     47.84 o
  14   0  14      208.92      323.22     48.20 o
   0   1  14      384.23      385.69     50.72 o
   1   1  14     1460.12     1478.47     51.88 o
   2   1  14      903.54      907.99     42.23 o
   3   1  14      185.21      177.43     13.74 o
   4   1  14      120.75      102.89     13.94 o
   5   1  14      422.95      395.20     24.93 o
   6   1  14      296.99      287.99     20.22 o
   7   1  14      665.40      707.25     63.76 o
   8   1  14      139.70      153.24     23.34 o
   9   1  14       45.02       44.71      8.47 o
  10   1  14      315.82      353.60     31.13 o
  11   1  14        2.74        8.70     17.00 o
  12   1  14       75.80       70.29     41.79 o
  13   1  14      125.27      109.08     39.74 o
  14   1  14      138.83      137.15     23.81 o
   0   2  14      736.82      733.62     88.77 o
   1   2  14      173.19      182.61     19.82 o
   2   2  14      527.86      480.87     46.90 o
   3   2  14      302.03      288.40     32.86 o
   4   2  14      195.06      162.86     53.10 o
   5   2  14        6.20        1.05      1.72 o
   6   2  14       47.44       48.70     10.66 o
   7   2  14      553.40      618.16     54.61 o
   8   2  14      262.60      278.93     21.38 o
   9   2  14       78.90      148.80     18.59 o
  10   2  14      166.53      176.02     29.25 o
  11   2  14       30.81       26.95      9.80 o
  12   2  14       87.78      126.66     30.98 o
  13   2  14       56.61       93.74     22.91 o
   0   3  14      193.05      213.49     38.47 o
   1   3  14      116.80      102.86     16.46 o
   2   3  14      850.53      833.15     89.61 o
   3   3  14      383.49      419.75     39.72 o
   4   3  14      383.89      398.87     36.82 o
   5   3  14       90.59      120.83     24.86 o
   6   3  14      123.41      136.39     23.70 o
   7   3  14      150.08      194.54     24.21 o
   8   3  14        1.94       10.13      8.97 o
   9   3  14       11.45       13.18      7.74 o
  10   3  14       13.26       12.10      7.41 o
  11   3  14       79.80       67.23     17.11 o
  12   3  14       45.24       89.65     45.97 o
   0   4  14      503.54      487.13     83.79 o
   1   4  14       82.54       85.41     13.64 o
   2   4  14       25.14       19.65      8.39 o
   3   4  14       68.35       35.63     12.57 o
   4   4  14        7.41       -1.66     13.04 o
   5   4  14      517.75      505.58     90.78 o
   6   4  14      163.52       85.74     19.89 o
   7   4  14      155.59      177.68     30.98 o
   8   4  14      126.12      127.17     26.15 o
   9   4  14      147.94      177.46     26.59 o
  10   4  14       81.72      104.33     22.41 o
   0   5  14      153.12      188.77     43.59 o
   1   5  14       41.53       32.28     13.47 o
   2   5  14      104.61      128.56     15.46 o
   3   5  14      104.26       92.30     17.44 o
   4   5  14       28.44       49.57     15.71 o
   5   5  14       54.23       26.23     10.02 o
   6   5  14        4.78       21.69      9.08 o
   2   0  15     1737.54     1785.27    292.38 o
   4   0  15     2242.09     2367.80     63.76 o
   8   0  15     1717.08     1736.27    119.39 o
  10   0  15      415.95      480.22     53.32 o
  12   0  15      125.66      136.03     30.41 o
  14   0  15      175.88      197.71     41.86 o
   1   1  15     2136.41     2063.56     44.93 o
   2   1  15      461.21      467.90     26.12 o
   3   1  15     1149.22     1153.36     29.02 o
   4   1  15      241.22      257.37     18.95 o
   5   1  15      581.92      598.46     50.83 o
   6   1  15      751.83      651.41     31.99 o
   7   1  15       27.74       38.61     15.20 o
   8   1  15      223.36      162.33     26.23 o
   9   1  15      258.74      260.34     24.29 o
  10   1  15      194.69      221.77     29.97 o
  11   1  15      450.83      502.18     60.70 o
  12   1  15       25.33       56.02     15.74 o
  13   1  15       76.47       79.39     13.93 o
  14   1  15       34.21       48.65     12.61 o
   1   2  15      401.25      375.98     37.39 o
   2   2  15     1114.23      959.03     65.11 o
   3   2  15      299.34      329.84     32.52 o
   4   2  15      572.89      604.00     34.15 o
   5   2  15       35.34       28.60      3.83 o
   6   2  15      140.38      175.88     24.86 o
   7   2  15       19.96       22.92      7.95 o
   8   2  15       32.25       50.43     20.28 o
   9   2  15       27.05       16.75      6.73 o
  10   2  15      376.24      437.52     37.42 o
  11   2  15       35.95       52.16     18.95 o
  12   2  15       25.59       34.66     16.79 o
  13   2  15        9.53        9.15     11.96 o
   1   3  15      194.18      195.76     19.67 o
   2   3  15      229.17      220.86     24.33 o
   3   3  15      138.49      117.91     19.30 o
   4   3  15      223.88      244.32     39.20 o
   5   3  15      955.44     1025.85     48.13 o
   6   3  15      145.77      147.42     27.52 o
   7   3  15        0.94       15.20     12.75 o
   8   3  15      192.47      167.95     25.15 o
   9   3  15      183.56      144.04     39.27 o
  10   3  15        0.19       20.06     10.71 o
  11   3  15        7.26       14.61      9.76 o
  12   3  15        9.78       13.76      7.46 o
   1   4  15      312.79      287.82     27.27 o
   2   4  15      326.26      353.65     46.79 o
   3   4  15      177.85      162.28     31.81 o
   4   4  15       35.40       21.98     11.74 o
   5   4  15        2.28       22.12      8.14 o
   6   4  15      323.95      321.71     40.35 o
   7   4  15       90.33       79.33     23.34 o
   8   4  15      147.99      166.80     31.20 o
   9   4  15        6.91       10.38     13.47 o
  10   4  15        4.09       14.70      8.72 o
   1   5  15       69.51       62.71     11.56 o
   2   5  15       42.83       28.16     10.70 o
   3   5  15       96.13      103.18     21.25 o
   4   5  15       71.55      145.33     29.90 o
   5   5  15      147.70      225.66     37.68 o
   6   5  15       75.03       80.48     15.35 o
   0   0  16     2293.42     2245.96     66.65 o
   2   0  16     1383.90     1510.47     63.33 o
   4   0  16      386.76      429.42     20.82 o
   6   0  16      982.42     1101.44     42.29 o
   8   0  16      398.87      513.79     49.50 o
  10   0  16     1185.55     1128.17    119.03 o
  12   0  16      373.60      432.01     66.57 o
  14   0  16      105.33       89.77     25.36 o
   0   1  16      601.62      515.88     61.31 o
   1   1  16       27.24       32.23      5.21 o
   2   1  16      639.01      658.65     31.23 o
   3   1  16      643.48      657.03     42.98 o
   4   1  16      487.88      505.50     16.72 o
   5   1  16      344.21      341.84     13.53 o
   6   1  16      337.51      415.23     30.41 o
   7   1  16     1844.96     2038.75    108.76 o
   8   1  16       26.42       20.49     11.85 o
   9   1  16       76.68       84.59     21.90 o
  10   1  16       15.94       22.44     14.30 o
  11   1  16       13.21       17.65      8.10 o
  12   1  16      176.33      182.25     27.43 o
  13   1  16      319.16      323.02     41.45 o
   0   2  16      433.19      410.40     54.18 o
   1   2  16      537.66      511.90     59.45 o
   2   2  16      880.54      865.88     82.96 o
   3   2  16       80.92       77.53     12.10 o
   4   2  16       39.04       46.83     15.85 o
   5   2  16      273.50      250.67     19.89 o
   6   2  16       48.38       46.09      6.16 o
   7   2  16       15.83       20.75     14.34 o
   8   2  16      164.72      185.50     15.27 o
   9   2  16       46.81       34.80     18.19 o
  10   2  16        7.66       14.40      9.91 o
  11   2  16       45.20       49.53      8.27 o
  12   2  16      111.61      114.22     16.28 o
  13   2  16       72.13       77.11     19.67 o
   0   3  16      378.83      324.01     58.36 o
   1   3  16      972.72      904.68     76.43 o
   2   3  16      991.23      979.00     83.03 o
   3   3  16      200.03      223.75     32.17 o
   4   3  16     1433.63     1469.61     90.21 o
   5   3  16      827.68      870.30     75.51 o
   6   3  16      292.58      364.00     33.07 o
   7   3  16      338.49      341.01     31.63 o
   8   3  16       11.61        1.73     12.32 o
   9   3  16      451.19      396.13     34.58 o
  10   3  16       22.87       18.74     14.16 o
  11   3  16       23.13       23.22     11.64 o
   0   4  16       13.12       44.82     14.05 o
   1   4  16      535.91      549.55     49.93 o
   2   4  16      295.03      283.63     24.02 o
   3   4  16      796.76      806.56    107.00 o
   4   4  16        7.36       33.58     10.66 o
   5   4  16      448.03      422.07     47.99 o
   6   4  16       18.21       29.32     12.10 o
   7   4  16      486.48      567.54     39.99 o
   8   4  16       10.75       31.20     16.36 o
   9   4  16       32.64       61.39     20.53 o
   0   5  16      130.09      128.47     31.92 o
   1   5  16      108.81      121.27     17.13 o
   2   5  16       62.77       66.06     23.52 o
   3   5  16      134.93      149.14     28.10 o
   4   5  16       13.03       23.13     11.53 o
   5   5  16       99.61       86.68     20.32 o
   6   5  16       60.36       78.17     25.00 o
   2   0  17      804.63      834.78     86.17 o
   4   0  17     1759.53     1945.94     57.71 o
   6   0  17      282.04      249.94     18.59 o
  10   0  17      259.50      248.00     28.60 o
  12   0  17      232.07      227.75     38.11 o
  14   0  17       21.10       53.97     16.79 o
   1   1  17     2421.01     2445.83     71.04 o
   2   1  17      184.07      169.38     15.07 o
   3   1  17     1007.27      961.02     36.75 o
   4   1  17      149.35      149.52      8.98 o
   5   1  17      386.53      353.34     14.29 o
   6   1  17       24.57       18.61      9.11 o
   7   1  17      139.14      121.41     19.81 o
   8   1  17      255.42      253.80     39.41 o
   9   1  17       14.02       34.37      9.62 o
  10   1  17       11.78       27.16     10.09 o
  11   1  17      184.43      189.13     35.95 o
  12   1  17      208.31      184.67     36.53 o
  13   1  17       91.81      114.97     24.86 o
   1   2  17      247.57      244.57     27.21 o
   2   2  17      125.87      128.27     27.92 o
   3   2  17      205.12      192.37     39.34 o
   4   2  17      314.64      343.54     31.70 o
   5   2  17       47.27       35.88      6.70 o
   6   2  17      168.60      160.43     22.84 o
   7   2  17      163.24      165.35     34.33 o
   8   2  17      298.61      235.10     26.66 o
   9   2  17      176.93      186.68     32.49 o
  10   2  17       29.37       22.05      6.41 o
  11   2  17      161.04      177.22     27.81 o
  12   2  17       12.27       21.77     34.33 o
  13   2  17       34.32       29.19      8.29 o
   1   3  17      869.02      888.71     87.43 o
   2   3  17      176.82      118.37     24.50 o
   3   3  17      647.02      667.58     79.36 o
   4   3  17      604.60      604.22     90.71 o
   5   3  17       49.24       37.25     22.55 o
   6   3  17       20.17       24.57     15.20 o
   7   3  17        4.55        5.19     13.47 o
   8   3  17      231.98      177.17     38.62 o
   9   3  17      200.40      262.19     32.71 o
  10   3  17        6.01       17.44     14.99 o
  11   3  17       15.98       15.35     20.97 o
   1   4  17      348.40      349.83     26.26 o
   2   4  17      273.98      273.52     39.95 o
   3   4  17      239.57      223.61     25.87 o
   4   4  17      136.94      130.27     23.13 o
   5   4  17       47.84       54.47     16.28 o
   6   4  17        4.62       14.77     13.76 o
   7   4  17       22.04       47.55     22.48 o
   8   4  17       98.04      138.19     29.25 o
   9   4  17      145.43      188.27     28.17 o
   1   5  17        0.76        4.00      9.69 o
   2   5  17       63.56       65.14     14.50 o
   3   5  17       72.87      107.21     27.38 o
   4   5  17      222.77      262.19     30.98 o
   5   5  17       72.14       39.99     16.21 o
   6   5  17       11.10       31.85     12.10 o
   0   0  18     4439.23     4933.95     83.43 o
   2   0  18     1831.63     1659.39     63.33 o
   4   0  18      300.96      313.42     20.97 o
   6   0  18      437.91      465.01     25.29 o
   8   0  18      693.34      681.96     38.62 o
  12   0  18      241.88      239.57     51.66 o
   0   1  18      114.67       91.00     13.11 o
   1   1  18      432.99      494.55     41.57 o
   2   1  18        7.25       14.34      4.01 o
   3   1  18      401.13      364.71     28.14 o
   4   1  18      234.02      248.57     17.92 o
   5   1  18     1397.62     1387.46     51.37 o
   6   1  18       75.13       62.43      9.64 o
   7   1  18      687.25      686.55     34.87 o
   8   1  18      492.18      479.06     32.28 o
   9   1  18      494.51      481.66     32.42 o
  10   1  18       57.66       25.66      9.42 o
  11   1  18       20.34       14.48     16.64 o
  12   1  18       18.07       28.89      9.73 o
  13   1  18        8.77      -12.54     13.76 o
   0   2  18      594.85      593.34     62.25 o
   1   2  18      190.18      240.52     21.92 o
   2   2  18      621.82      518.56     52.47 o
   3   2  18      168.42      190.00     28.89 o
   4   2  18      264.75      262.19     43.16 o
   5   2  18      269.73      221.98     57.35 o
   6   2  18       72.05       53.89     10.52 o
   7   2  18      162.86      147.08     29.83 o
   8   2  18        0.76        4.18     13.55 o
   9   2  18       21.50       19.09     18.01 o
  10   2  18      198.07      222.78     23.40 o
  11   2  18       81.81       92.40     14.57 o
  12   2  18       12.19       44.28     11.88 o
   0   3  18     1725.74     1766.68    144.89 o
   1   3  18      182.63      171.12     17.13 o
   2   3  18      127.14      129.39     15.87 o
   3   3  18       66.11       71.03     12.76 o
   4   3  18      340.91      332.30     45.61 o
   5   3  18      155.48      189.28     36.31 o
   6   3  18       68.50       66.43     19.09 o
   7   3  18       78.20       82.28     21.69 o
   8   3  18       27.91       28.53     14.84 o
   9   3  18       96.87       83.79     22.05 o
  10   3  18       24.86       29.90     16.07 o
  11   3  18       39.90        9.44     14.70 o
   0   4  18       29.98       -6.84     13.04 o
   1   4  18      124.34      112.91     20.53 o
   2   4  18      104.96      100.67     15.43 o
   3   4  18        1.44       17.91      6.62 o
   4   4  18       52.43       79.26     13.11 o
   5   4  18      129.02      148.50     35.09 o
   6   4  18      326.36      357.87     39.56 o
   7   4  18      567.11      686.35     75.44 o
   8   4  18       68.61       49.86     19.74 o
   0   5  18       22.29       53.25     17.87 o
   1   5  18       25.62       61.12     16.82 o
   2   5  18       70.26       92.40     17.25 o
   3   5  18       34.22       52.74     20.10 o
   4   5  18       97.80       43.95     17.80 o
   5   5  18        8.86       53.75     28.82 o
   2   0  19      373.46      378.41     34.08 o
   4   0  19     3989.13     3943.11    137.04 o
   6   0  19      256.97      252.97     19.81 o
   8   0  19     1876.97     2055.17     53.97 o
   1   1  19      466.57      510.12     39.18 o
   2   1  19       11.58       10.27      3.45 o
   3   1  19      548.61      557.58     33.69 o
   4   1  19      259.98      248.15     21.27 o
   5   1  19       73.37       68.66      8.24 o
   6   1  19      112.24       85.37     10.18 o
   7   1  19       55.99       47.81     15.56 o
   8   1  19      720.60      792.48     24.30 o
   9   1  19      308.84      304.70     28.60 o
  10   1  19      191.69      224.87     27.96 o
  11   1  19      337.25      396.66     27.81 o
  12   1  19      119.01       82.90     27.34 o
  13   1  19      203.94      225.94     24.79 o
   1   2  19      935.51      918.27     81.41 o
   2   2  19        9.32        3.71     10.05 o
   3   2  19       86.92       86.82     17.80 o
   4   2  19      733.57      688.23    139.20 o
   5   2  19       12.37        9.16      3.10 o
   6   2  19      208.57      140.93     19.81 o
   7   2  19        6.73       10.49      4.17 o
   8   2  19      119.49      120.72     17.02 o
   9   2  19      132.85      112.12     31.45 o
  10   2  19      175.75      133.73     28.17 o
  11   2  19       12.88       15.56     15.42 o
  12   2  19       27.23       52.74     19.02 o
   1   3  19      333.65      317.97     30.68 o
   2   3  19       32.16       35.92     11.68 o
   3   3  19      310.65      336.13     31.02 o
   4   3  19      676.18      707.39    121.48 o
   5   3  19        4.08       -4.32     13.83 o
   6   3  19        8.81       -0.94     14.27 o
   7   3  19      106.50      124.94     22.26 o
   8   3  19       21.91        1.30     12.68 o
   9   3  19       91.51      123.85     27.24 o
  10   3  19       42.24       39.92     18.52 o
  11   3  19       22.70       73.56     24.64 o
   1   4  19      142.56      156.44     29.00 o
   2   4  19        6.29       14.52      7.79 o
   3   4  19       90.30      112.13     14.14 o
   4   4  19       19.50       27.74     11.38 o
   5   4  19       67.39       77.96     23.34 o
   6   4  19       24.13       32.57     13.11 o
   7   4  19       47.41       46.76     12.03 o
   8   4  19      255.61      297.35     35.52 o
   9   4  19       33.99       33.36     24.28 o
   1   5  19       13.08       26.11      8.07 o
   2   5  19       36.70       35.56      8.79 o
   3   5  19       20.74       32.35     12.61 o
   4   5  19       28.00       27.02     17.80 o
   5   5  19       22.92        6.12      9.80 o
   0   0  20     3942.89     4255.45    104.11 o
   2   0  20     1054.88      916.55     96.48 o
   4   0  20     2855.34     2789.29     96.48 o
   6   0  20      218.86      226.09     18.30 o
   8   0  20      424.60      401.68     25.87 o
  10   0  20      162.14      188.70     31.85 o
   0   1  20     1057.71      948.62     65.49 o
   1   1  20      144.78      176.02     18.27 o
   2   1  20       87.40       93.81      7.51 o
   3   1  20      138.95      118.24     13.24 o
   4   1  20       34.02       32.64      6.46 o
   5   1  20      643.80      600.41     30.60 o
   6   1  20      566.91      607.75     21.04 o
   7   1  20      483.46      455.77     20.21 o
   8   1  20      606.06      576.18     46.36 o
   9   1  20      319.29      309.41     18.10 o
  10   1  20       40.65       37.39     17.58 o
  11   1  20      260.36      222.78     23.92 o
  12   1  20       24.96       35.38     19.45 o
  13   1  20        1.37       13.91     12.54 o
   0   2  20      223.37      180.05     26.15 o
   1   2  20      398.68      393.82     38.96 o
   2   2  20      805.43      765.56     62.71 o
   3   2  20       50.34       55.98     20.61 o
   4   2  20      351.31      416.45     58.65 o
   5   2  20      347.70      308.29     19.64 o
   6   2  20      232.28      206.05     37.29 o
   7   2  20      567.30      546.00     18.44 o
   8   2  20      150.30      132.49     10.14 o
   9   2  20      107.85       82.30     10.58 o
  10   2  20      154.55      134.89     40.74 o
  11   2  20       37.48        9.15     15.63 o
  12   2  20      123.71      158.01     26.44 o
   0   3  20     3230.80     3610.02    148.28 o
   1   3  20      674.37      666.94     69.35 o
   2   3  20      264.49      236.49     28.94 o
   3   3  20      373.11      303.01     36.60 o
   4   3  20       11.19       19.45      8.86 o
   5   3  20      319.04      341.81     50.15 o
   6   3  20        8.75       37.11     20.32 o
   7   3  20       91.55       29.47     15.42 o
   8   3  20       49.89       81.78     30.12 o
   9   3  20        3.18        5.98     14.19 o
  10   3  20       89.25       88.05     25.29 o
  11   3  20       48.69       41.50     19.31 o
   0   4  20      393.81      415.88     58.00 o
   1   4  20      194.95      235.59     33.00 o
   2   4  20       27.31       26.33      8.43 o
   3   4  20       31.92       24.12      8.77 o
   4   4  20      216.25      276.82     40.28 o
   5   4  20      167.54      179.48     33.94 o
   6   4  20       14.15       39.05      9.22 o
   7   4  20      245.70      229.12     50.22 o
   8   4  20        7.84       14.12      8.79 o
   9   4  20       38.53       63.69     20.61 o
   0   5  20      143.12      118.09     26.08 o
   1   5  20       21.29       34.52     15.02 o
   2   5  20       83.81      107.84     19.38 o
   3   5  20       16.08       13.98     16.36 o
   4   5  20       75.05       63.12     16.36 o
   2   0  21     1457.14     1444.83     66.65 o
   4   0  21       51.42       39.77     13.83 o
   6   0  21      109.07       76.81     12.97 o
   8   0  21      103.45       92.15     14.27 o
  10   0  21      180.85      170.62     21.25 o
  12   0  21      129.41       89.05     20.97 o
   1   1  21      650.34      668.91     56.46 o
   2   1  21      406.09      426.77     26.04 o
   3   1  21      158.30      167.94     13.09 o
   4   1  21      247.13      248.48     20.96 o
   5   1  21       97.11       82.56     11.84 o
   6   1  21      119.15      120.89     19.02 o
   7   1  21      249.35      218.40     13.79 o
   8   1  21       31.96       28.07     27.42 o
   9   1  21      158.10      153.84     15.17 o
  10   1  21       11.38       16.05      6.06 o
  11   1  21      399.03      390.70     27.90 o
  12   1  21       79.52       61.53     18.73 o
  13   1  21      117.74      169.46     26.66 o
   1   2  21      703.66      734.36     52.80 o
   2   2  21      186.26      172.16     19.88 o
   3   2  21      127.25      113.70     23.49 o
   4   2  21      173.76      231.28     25.00 o
   5   2  21       73.30       60.89     16.54 o
   6   2  21      638.48      636.21     47.12 o
   7   2  21       14.94       19.66      5.33 o
   8   2  21        9.05        8.35     23.92 o
   9   2  21       69.17       64.36     12.64 o
  10   2  21       34.57       36.13     11.06 o
  11   2  21      275.23      273.87     18.64 o
  12   2  21       57.95       61.44     17.98 o
   1   3  21      680.45      771.35     79.82 o
   2   3  21      566.67      599.43     59.10 o
   3   3  21      111.36      107.41     27.88 o
   4   3  21      144.49      162.62     34.08 o
   5   3  21        8.18       28.10     16.00 o
   6   3  21      151.97      147.06     21.40 o
   7   3  21      109.80      120.40     22.48 o
   8   3  21      130.32      158.80     29.04 o
   9   3  21        5.20       20.75     15.06 o
  10   3  21       61.29       54.90     20.10 o
   1   4  21      342.27      368.10     34.26 o
   2   4  21       72.79       51.27     10.95 o
   3   4  21      187.50      231.67     29.50 o
   4   4  21      108.84      144.25     32.71 o
   5   4  21       70.84       86.75     19.60 o
   6   4  21       91.01      141.94     34.73 o
   7   4  21       26.74       15.71     12.46 o
   8   4  21       23.51       16.64     15.06 o
   1   5  21       14.67       17.43     31.23 o
   2   5  21       43.86       61.32     16.72 o
   3   5  21       16.56       12.82     16.79 o
   4   5  21       48.84       62.25     17.00 o
   0   0  22     3151.82     3464.62    193.53 o
   2   0  22     2056.75     2041.98     86.96 o
   4   0  22       90.85       81.71     11.67 o
   6   0  22      550.12      544.56     30.62 o
   8   0  22      155.11      143.88     19.89 o
  10   0  22       37.23       24.28     11.24 o
  12   0  22      291.81      272.21     25.94 o
   0   1  22      654.69      684.84     94.53 o
   1   1  22      386.81      397.79     27.94 o
   2   1  22       68.37       76.93     13.08 o
   3   1  22      891.81      930.10     51.54 o
   4   1  22      110.02      112.22     11.16 o
   5   1  22      604.97      591.20     48.69 o
   6   1  22       99.50      107.25     14.52 o
   7   1  22     1079.14     1087.76     34.66 o
   8   1  22      150.94      147.98     13.35 o
   9   1  22       94.43       76.88     12.12 o
  10   1  22       44.40       35.74     16.00 o
  11   1  22      133.85      152.28     15.50 o
  12   1  22        9.75        8.80     10.66 o
   0   2  22     1680.80     1551.61    110.81 o
   1   2  22      346.95      307.32     28.40 o
   2   2  22      860.64      900.30     78.65 o
   3   2  22       32.79       22.41     10.45 o
   4   2  22       88.76      108.36     18.30 o
   5   2  22      455.00      399.89     57.71 o
   6   2  22       68.98       51.12     16.68 o
   7   2  22      470.98      407.98     64.16 o
   8   2  22      128.78      118.02     24.86 o
   9   2  22       23.99       13.59     15.96 o
  10   2  22       99.58       91.09     36.10 o
  11   2  22       25.87       20.18     38.01 o
  12   2  22       58.80       83.68     12.94 o
   0   3  22      279.08      276.96     41.28 o
   1   3  22       13.74       18.95     16.14 o
   2   3  22      133.64       98.48     19.42 o
   3   3  22       45.04       29.11     11.09 o
   4   3  22      414.47      371.20     76.95 o
   5   3  22      194.01      243.82     39.84 o
   6   3  22      105.25      102.74     20.53 o
   7   3  22       17.39       13.62     14.55 o
   8   3  22       34.19       69.46     20.32 o
   9   3  22       21.94       36.24     17.58 o
  10   3  22       93.06       92.15     27.09 o
   0   4  22      287.54      268.24     46.11 o
   1   4  22       33.84       51.41     12.81 o
   2   4  22       28.29       40.55     11.10 o
   3   4  22      166.71      188.44     24.08 o
   4   4  22        8.60       -0.14     13.69 o
   5   4  22      160.91      158.73     24.64 o
   6   4  22      132.53      184.88     39.27 o
   7   4  22       52.36       56.70     14.48 o
   8   4  22       28.74       -0.50     16.64 o
   0   5  22      123.67      220.91     35.23 o
   1   5  22       10.54       16.21     24.14 o
   2   5  22       86.86       68.18     15.54 o
   3   5  22       57.80       67.66     19.53 o
   2   0  23      351.85      445.85     40.71 o
   4   0  23      126.55      158.22     18.30 o
   6   0  23     2574.06     2747.50     93.38 o
   8   0  23      263.37      271.92     25.79 o
  10   0  23      129.82      119.68     19.60 o
  12   0  23      151.63      137.90     18.81 o
   1   1  23     1041.20      968.95     62.72 o
   2   1  23      172.93      150.68     13.36 o
   3   1  23       70.70       52.60     11.13 o
   4   1  23       47.52       58.04      8.64 o
   5   1  23      190.28      186.90     13.04 o
   6   1  23      305.65      309.13     24.66 o
   7   1  23      196.52      181.64     13.15 o
   8   1  23        6.43        8.93      4.12 o
   9   1  23       57.35       60.73     10.42 o
  10   1  23       58.23       57.88     12.07 o
  11   1  23       97.33       93.07     15.42 o
  12   1  23      100.20      100.49     42.08 o
   1   2  23      190.22      192.60     20.32 o
   2   2  23     1348.81     1274.58     66.79 o
   3   2  23      867.29      877.79     59.15 o
   4   2  23      261.77      308.52     35.95 o
   5   2  23       71.42       48.67      7.52 o
   6   2  23      176.42      177.21     46.36 o
   7   2  23      114.80       76.91     35.45 o
   8   2  23      404.52      411.12     33.29 o
   9   2  23       14.92       13.68      6.21 o
  10   2  23       96.95       78.84     10.38 o
  11   2  23      126.48      144.32     25.65 o
   1   3  23       16.02       48.70     16.10 o
   2   3  23      373.31      351.93     43.16 o
   3   3  23      213.92      258.57     29.43 o
   4   3  23       83.27      119.10     21.83 o
   5   3  23       66.26      106.78     15.27 o
   6   3  23       58.66       84.08     26.59 o
   7   3  23      115.20      123.28     23.70 o
   8   3  23        6.99       -5.84     12.18 o
   9   3  23       30.02       90.21     30.48 o
  10   3  23       58.10       45.68     20.68 o
   1   4  23       25.34       54.83     13.31 o
   2   4  23       32.27       18.05      6.68 o
   3   4  23       38.94       45.17     24.64 o
   4   4  23       33.10       53.61     16.21 o
   5   4  23       58.89       45.18     13.33 o
   6   4  23      291.38      277.68     48.85 o
   7   4  23        6.50        5.33      7.78 o
   8   4  23       23.40       28.32     13.91 o
   1   5  23        8.36       26.80     13.16 o
   2   5  23       18.14        8.59     11.42 o
   0   0  24       79.39       96.26     16.50 o
   2   0  24     1204.36     1226.80     71.04 o
   4   0  24       52.21       76.95     14.05 o
   6   0  24     2161.47     2151.64     88.69 o
   8   0  24      462.61      444.19     71.76 o
  10   0  24      231.45      230.99     23.27 o
  12   0  24      155.09      122.56     17.72 o
   0   1  24      885.44      847.67    125.51 o
   1   1  24      415.28      463.27     29.04 o
   2   1  24      102.99       99.02      9.25 o
   3   1  24       31.31       37.50      6.79 o
   4   1  24      715.76      649.98     38.35 o
   5   1  24      198.27      185.81     16.72 o
   6   1  24      301.71      253.73     24.57 o
   7   1  24      320.20      303.79     19.45 o
   8   1  24       31.62       25.03      8.21 o
   9   1  24      240.21      225.35     22.46 o
  10   1  24      116.26       90.93     14.54 o
  11   1  24        3.81        9.29      5.82 o
  12   1  24       18.63       19.28     15.45 o
   0   2  24      578.25      525.18     52.81 o
   1   2  24      128.66      165.31     18.32 o
   2   2  24      245.52      227.35     27.24 o
   3   2  24      635.18      684.84     63.55 o
   4   2  24      347.16      378.77     47.12 o
   5   2  24      342.15      259.41     46.54 o
   6   2  24      297.50      215.45     67.19 o
   7   2  24      114.25       92.12     45.79 o
   8   2  24       31.43       15.83      5.62 o
   9   2  24      197.99      173.70     47.30 o
  10   2  24      209.98      240.14     76.30 o
  11   2  24       64.73       47.99     15.71 o
   0   3  24       96.27       90.78     22.12 o
   1   3  24       87.09       47.88     33.25 o
   2   3  24      561.80      559.44     59.94 o
   3   3  24      215.25      256.20     38.87 o
   4   3  24       12.77       21.83     14.84 o
   5   3  24       66.98       94.31     21.90 o
   6   3  24        4.92       32.86     12.61 o
   7   3  24      109.67      155.48     32.21 o
   8   3  24      197.43      233.59     50.72 o
   9   3  24        4.16       24.79     20.03 o
  10   3  24       38.62       64.34     20.61 o
   0   4  24       47.08       70.90     21.18 o
   1   4  24       16.20       41.72     17.47 o
   2   4  24      119.24      106.12     41.68 o
   3   4  24       44.75       36.31     12.03 o
   4   4  24       25.08       30.19     24.21 o
   5   4  24      278.77      351.03     66.50 o
   6   4  24       58.11       85.24     28.39 o
   7   4  24       57.35       69.02     27.96 o
   0   5  24      147.37      222.20     42.08 o
   1   5  24        4.49       28.73     12.56 o
   2   0  25      200.49      250.02     31.92 o
   4   0  25     1074.46     1112.39     51.80 o
   6   0  25      279.65      289.28     28.96 o
   8   0  25       14.13       23.99     10.74 o
  10   0  25       88.40       78.17     21.04 o
  12   0  25        3.82        6.63      8.86 o
   1   1  25      844.77      828.24     61.21 o
   2   1  25      239.22      238.95     20.21 o
   3   1  25      652.73      680.24     52.35 o
   4   1  25       92.00       94.78     11.20 o
   5   1  25       92.44       93.38     12.75 o
   6   1  25       17.28       17.33      9.80 o
   7   1  25       43.75       42.71      9.93 o
   8   1  25       50.26       32.25      8.29 o
   9   1  25      254.05      246.35     15.49 o
  10   1  25       20.94       10.21      5.27 o
  11   1  25      135.22      137.80     13.51 o
  12   1  25        6.36       32.79     10.01 o
   1   2  25      914.20      890.00     73.34 o
   2   2  25      587.31      572.66     59.73 o
   3   2  25       25.70       18.52     14.91 o
   4   2  25      338.10      438.36     54.18 o
   5   2  25      171.35      133.48     37.97 o
   6   2  25       50.58       36.55     20.93 o
   7   2  25       49.91       28.03      9.08 o
   8   2  25      204.99      199.54     55.84 o
   9   2  25       60.84       49.97     30.55 o
  10   2  25       40.49       14.19     12.46 o
  11   2  25       38.47       51.66     17.00 o
   1   3  25      268.66      317.59     32.66 o
   2   3  25       38.80       72.22     22.55 o
   3   3  25      436.79      489.01     74.72 o
   4   3  25       62.74       68.52     22.12 o
   5   3  25       53.66       47.99     20.97 o
   6   3  25      244.88      177.82     38.19 o
   7   3  25       63.05       70.75     16.00 o
   8   3  25      165.01      213.99     28.10 o
   9   3  25        1.28       19.81     14.48 o
   1   4  25      248.48      263.98     23.84 o
   2   4  25        6.45       16.21     14.91 o
   3   4  25      105.61      125.80     24.79 o
   4   4  25       26.71       40.28     19.31 o
   5   4  25       25.08       40.56     14.77 o
   6   4  25       18.52       63.62     24.43 o
   7   4  25        1.22       15.78     13.76 o
   0   0  26     1029.71     1132.85     60.38 o
   2   0  26      253.10      216.66     19.89 o
   4   0  26      646.53      624.82     64.27 o
   6   0  26      200.55      193.89     23.20 o
   8   0  26      241.25      191.29     18.66 o
  10   0  26      279.70      276.53     24.57 o
  12   0  26        3.28        6.20      9.29 o
   1   1  26      270.61      310.43     25.23 o
   2   1  26      367.79      405.06     35.96 o
   3   1  26      694.67      715.68     50.00 o
   4   1  26      531.42      503.47     40.91 o
   5   1  26      748.54      719.47     52.81 o
   6   1  26      128.88      129.88     16.72 o
   7   1  26      144.89      119.18     22.70 o
   8   1  26       27.73       42.93      9.17 o
   9   1  26       56.14       49.73     23.92 o
  10   1  26      162.12      145.68     29.86 o
  11   1  26        0.04       12.80      5.53 o
   0   2  26      213.62      219.97     26.66 o
   1   2  26      128.53      130.88     16.93 o
   2   2  26       40.88       56.30     22.23 o
   3   2  26        0.82       -3.53     13.91 o
   5   2  26       83.03       68.28     26.30 o
   6   2  26      175.71      128.64     25.54 o
   7   2  26      274.04      229.66     49.71 o
   8   2  26       16.15       10.63      4.61 o
   9   2  26       27.52       27.88     17.80 o
  10   2  26      143.04      196.55     31.20 o
  11   2  26       57.41       64.05     18.23 o
   1   3  26       35.30       24.87      7.44 o
   2   3  26       46.97       63.85     12.36 o
   3   3  26      217.51      241.66     34.01 o
   4   3  26       42.38       43.52     16.14 o
   5   3  26      115.53       95.97     21.33 o
   6   3  26        8.26       15.27      8.07 o
   7   3  26       61.64       86.10     21.54 o
   8   3  26        1.37       30.84     12.82 o
   9   3  26       25.98       39.48     12.90 o
   0   4  26       14.72        9.58      7.64 o
   1   4  26       23.34       51.87     22.05 o
   2   4  26       26.48       45.39     11.91 o
   3   4  26        0.76       11.31      8.36 o
   4   4  26       17.91       26.51     13.26 o
   5   4  26      123.73      131.06     34.80 o
   6   4  26       76.52      139.27     36.39 o
   2   0  27      568.00      614.09     58.94 o
   4   0  27      121.14      144.82     18.23 o
   6   0  27       79.01       78.32     17.94 o
   8   0  27      417.78      407.45     27.38 o
  10   0  27       70.24       57.14     15.35 o
   1   1  27      330.42      360.94     29.22 o
   2   1  27       48.53       35.51     35.88 o
   3   1  27      552.92      558.57     35.30 o
   4   1  27      140.81      134.19     41.39 o
   5   1  27      464.00      448.97     44.12 o
   6   1  27      112.18      100.67     16.05 o
   7   1  27       10.16       17.16     11.64 o
   8   1  27      101.23      129.28     30.91 o
   9   1  27       68.40       53.99     11.02 o
  10   1  27       43.87       43.80      9.92 o
  11   1  27       13.16       14.24      7.39 o
   1   2  27      248.16      258.77     26.90 o
   2   2  27      125.09      115.23     18.72 o
   3   2  27        4.22       20.82      8.43 o
   4   2  27      836.85      871.96     83.65 o
   5   2  27        7.22       35.59     15.42 o
   6   2  27      213.22      180.13     52.63 o
   7   2  27       26.92        8.45      6.38 o
   8   2  27      109.65      107.93     23.06 o
   9   2  27       33.60        9.73     11.46 o
  10   2  27       13.55       16.00      9.22 o
   1   3  27      270.47      252.59     26.98 o
   2   3  27      109.20      130.61     17.09 o
   3   3  27      188.38      184.23     29.25 o
   4   3  27      160.66      126.23     30.77 o
   5   3  27      119.96       88.05     16.86 o
   6   3  27      306.82      339.21     34.66 o
   7   3  27        8.15       18.23     10.88 o
   8   3  27       56.95       71.76     20.39 o
   9   3  27       70.04       93.59     21.18 o
   1   4  27      192.78      241.99     36.03 o
   2   4  27       40.87       47.95     17.36 o
   3   4  27      154.16      179.12     28.60 o
   4   4  27      187.76      179.19     30.41 o
   5   4  27        4.49       15.42     18.66 o
   6   4  27        7.78       25.36      9.65 o
   0   0  28      808.72      883.48    123.71 o
   2   0  28      911.83      983.56     78.82 o
   4   0  28      774.19      759.77     67.87 o
   6   0  28      495.46      487.64     67.94 o
   8   0  28       50.85       30.05     11.82 o
  10   0  28      160.74      175.95     22.41 o
   0   1  28      167.02      155.92     25.79 o
   1   1  28      509.46      568.51     52.16 o
   2   1  28      358.33      350.05     30.40 o
   3   1  28      198.31      177.66     16.38 o
   4   1  28      701.43      717.01     47.41 o
   5   1  28      183.06      153.24     16.81 o
   6   1  28      229.19      217.70     22.34 o
   7   1  28      240.36      215.03     32.31 o
   8   1  28      246.65      227.86     29.21 o
   9   1  28       67.50       75.13     13.37 o
  10   1  28       72.33       56.32     12.82 o
  11   1  28       98.71       91.31     14.41 o
   1   2  28      503.66      551.00     45.87 o
   2   2  28      164.41      157.14     16.50 o
   3   2  28      248.32      196.99     32.42 o
   4   2  28       77.30      105.27     30.77 o
   5   2  28        2.21       10.30      9.65 o
   6   2  28       28.41       24.57     12.61 o
   7   2  28       40.65       11.02      9.51 o
   8   2  28      151.20      179.26     26.30 o
   9   2  28       11.18       29.32     10.16 o
  10   2  28       25.61       12.75     10.95 o
   0   3  28      476.97      398.37     73.71 o
   1   3  28       28.58       25.87      7.06 o
   2   3  28      108.75       82.01     13.70 o
   3   3  28       17.06       35.30     18.08 o
   4   3  28       49.75       41.57     14.48 o
   5   3  28       48.81       99.79     21.62 o
   6   3  28       19.08       62.54     19.74 o
   7   3  28        9.97       30.62     11.24 o
   8   3  28       30.64       57.57     13.26 o
   0   4  28      110.75      188.63     40.42 o
   1   4  28      115.51      108.56     29.79 o
   2   4  28       24.49       40.16     28.82 o
   4   4  28      135.30      136.61     35.59 o
   5   4  28      123.33      186.90     31.13 o
   2   0  29      804.00      868.06     94.82 o
   4   0  29      215.30      212.77     25.36 o
   6   0  29      781.13      771.37     99.72 o
   8   0  29      234.17      214.64     40.20 o
  10   0  29       19.99       13.11     11.82 o
   1   1  29      320.88      332.21     25.92 o
   2   1  29       75.38       69.89     14.48 o
   3   1  29      233.32      229.25     23.96 o
   4   1  29      503.30      481.42     34.50 o
   5   1  29      388.53      399.53     37.65 o
   6   1  29      207.69      206.64     21.37 o
   7   1  29      133.21      117.18     13.20 o
   8   1  29       95.32       96.29     20.53 o
   9   1  29       30.78       54.37     10.85 o
  10   1  29       38.80       22.17      9.44 o
  11   1  29       49.56       59.94     14.91 o
   1   2  29       80.55      131.02     18.41 o
   2   2  29       10.88       24.87      7.41 o
   3   2  29       24.44       45.82     13.40 o
   4   2  29      515.81      551.55     76.09 o
   5   2  29      105.07      112.61     21.33 o
   6   2  29      219.15      226.96     37.68 o
   7   2  29       64.76       65.71     15.13 o
   8   2  29      141.48      149.87     29.76 o
   9   2  29      124.98      142.95     28.17 o
  10   2  29       22.82       37.18     15.92 o
   1   3  29       32.54       60.86     27.34 o
   2   3  29       50.50       91.03     12.71 o
   3   3  29        6.69       18.01     10.16 o
   4   3  29      133.58      212.55     35.09 o
   5   3  29      124.28      143.16     31.49 o
   6   3  29      105.64      119.89     23.85 o
   7   3  29        1.59        0.00     13.04 o
   8   3  29        8.49       -5.91     13.76 o
   1   4  29       90.30       84.98     17.60 o
   2   4  29       39.67       65.80     31.59 o
   3   4  29       67.95      101.30     26.01 o
   4   4  29       27.34       27.52     14.27 o
   5   4  29       60.52       31.99     12.39 o
   2   0  30     1178.80     1160.37    142.88 o
   4   0  30      520.21      522.08     55.98 o
   6   0  30      166.35      137.83     25.00 o
   8   0  30      282.77      234.24     39.56 o
  10   0  30       27.77       47.27     18.08 o
   0   1  30     1115.67     1179.47     68.95 o
   1   1  30       15.30       15.74      7.33 o
   2   1  30       21.35       16.50      5.33 o
   3   1  30      679.10      701.64     60.45 o
   4   1  30      145.48      137.12     17.15 o
   5   1  30      546.86      544.30     45.36 o
   6   1  30      107.82       49.05     14.81 o
   7   1  30       37.35       25.86     13.73 o
   8   1  30       61.49       52.21     13.04 o
   9   1  30       43.33       40.44     10.66 o
  10   1  30       31.98       22.80      6.88 o
   0   2  30       80.51       67.15     16.86 o
   1   2  30       54.22       22.05     18.19 o
   2   2  30       59.54       58.69     10.39 o
   3   2  30       27.22       33.43     15.35 o
   4   2  30      338.80      337.77     28.24 o
   5   2  30        2.46       -3.17     13.55 o
   6   2  30       29.50       22.12     10.95 o
   7   2  30       29.67       31.05     14.63 o
   8   2  30       24.51       38.98      9.80 o
   9   2  30       39.28       47.63     13.40 o
   0   3  30       24.43       45.75     19.02 o
   1   3  30       61.04       70.44     37.03 o
   2   3  30       39.36       14.09      9.52 o
   3   3  30       99.72      120.40     17.58 o
   4   3  30       17.28       -6.34     15.06 o
   5   3  30       78.67      105.12     20.82 o
   6   3  30       14.49       30.12      8.79 o
   7   3  30      155.15      177.24     38.76 o
   8   3  30       70.97      110.67     20.82 o
   0   4  30      145.47      143.96     34.37 o
   1   4  30       12.14       27.16     11.74 o
   2   4  30       75.59       97.53     27.70 o
   3   4  30       68.52      124.29     33.58 o
   4   4  30       54.73       80.34     20.25 o
   2   0  31      407.99      449.23     53.46 o
   4   0  31       75.74      116.22     24.57 o
   6   0  31      100.72      134.30     20.25 o
   8   0  31       34.75       60.88     17.00 o
  10   0  31      164.09      139.20     22.62 o
   1   1  31      106.81      129.71     16.88 o
   2   1  31      268.52      238.13     38.91 o
   3   1  31      398.56      422.96     39.04 o
   4   1  31       44.89       22.05      6.21 o
   5   1  31      169.13      173.71     15.53 o
   6   1  31       39.64       45.38     10.68 o
   7   1  31       70.93       68.87     12.86 o
   8   1  31       19.19       16.44      5.19 o
   9   1  31      202.95      203.23     36.93 o
  10   1  31       18.06       18.96      6.48 o
   1   2  31      261.61      290.43     36.93 o
   2   2  31      648.27      760.42    104.55 o
   3   2  31        4.08       29.04     12.03 o
   4   2  31       72.40       52.38     14.63 o
   5   2  31       39.41       50.51     19.17 o
   6   2  31      183.09      208.37     28.24 o
   7   2  31        8.08       36.46     12.54 o
   9   2  31       55.68       60.02     15.78 o
   1   3  31      354.47      349.22     44.23 o
   2   3  31       21.12       38.19     10.34 o
   3   3  31       64.74       37.75     16.79 o
   4   3  31      179.32      184.16     33.79 o
   5   3  31       40.69       38.62     15.85 o
   6   3  31      101.28      118.38     22.55 o
   7   3  31       27.97       16.79      8.65 o
   1   4  31      198.93      230.92     42.11 o
   2   4  31       17.67       32.80     34.37 o
   3   4  31      294.25      322.71     83.51 o
   2   0  32      475.40      516.89     65.42 o
   4   0  32      279.87      322.35     42.58 o
   6   0  32      297.29      262.41     34.44 o
   8   0  32       77.32       91.22     19.74 o
  10   0  32      455.79      457.66     58.58 o
   0   1  32       36.75       42.73     15.13 o
   1   1  32       52.78       86.60     19.67 o
   2   1  32      375.76      408.02     49.07 o
   3   1  32      333.70      344.15     33.94 o
   4   1  32       28.50       27.20     10.52 o
   5   1  32       32.36       37.77     10.42 o
   6   1  32      124.71      125.69     17.62 o
   7   1  32       32.04       31.18      6.34 o
   8   1  32       61.65       63.86     13.15 o
   9   1  32      166.00      165.10     56.06 o
  10   1  32       17.09       12.82      8.83 o
   0   2  32      113.78      154.33     21.83 o
   1   2  32      113.08      126.57     15.48 o
   2   2  32      491.61      487.64     62.83 o
   3   2  32       27.60       36.31     18.37 o
   4   2  32        9.67        7.64     11.89 o
   5   2  32       44.74       61.10     21.11 o
   6   2  32       47.58       32.35     15.63 o
   7   2  32      103.94      120.68     24.35 o
   8   2  32       22.50       10.88      7.06 o
   0   3  32      209.10      246.12     36.75 o
   1   3  32       14.46        0.00     15.27 o
   2   3  32       95.65      113.14     22.35 o
   3   3  32        9.18       14.84     11.24 o
   4   3  32        1.50        9.58      8.21 o
   5   3  32       28.03       32.57      9.73 o
   6   3  32       94.50      106.49     22.19 o
   0   4  32      149.33      209.59     36.46 o
   1   4  32       28.40       12.99      8.79 o
   2   4  32       63.21      109.13     21.35 o
   2   0  33      146.30      182.36     28.32 o
   4   0  33      187.12      194.97     30.55 o
   6   0  33     1203.81     1082.92     62.11 o
   8   0  33      519.25      442.32     61.17 o
   1   1  33      249.92      245.84     32.49 o
   2   1  33      740.53      658.25    100.58 o
   3   1  33      108.05      105.81     14.54 o
   4   1  33        9.78       14.11      5.34 o
   5   1  33      179.96      144.04     19.89 o
   6   1  33       71.37       80.70     14.77 o
   7   1  33       12.59       24.31     10.23 o
   8   1  33        0.01        7.50      7.75 o
   9   1  33      120.09       97.67     14.31 o
   1   2  33       47.55       49.28     20.46 o
   2   2  33      200.21      248.86     27.81 o
   3   2  33      319.04      422.36     42.58 o
   4   2  33       25.96       18.88     12.25 o
   5   2  33       29.95       34.58     11.38 o
   6   2  33      105.20      143.52     23.70 o
   7   2  33       55.52       60.88     20.82 o
   8   2  33       85.08      118.02     16.21 o
   1   3  33        3.29       19.87     16.54 o
   2   3  33        4.29        4.63     35.23 o
   3   3  33       64.23      107.07     22.91 o
   4   3  33       51.57       38.11      9.65 o
   5   3  33       22.23       11.02     11.24 o
   6   3  33       60.05       49.35     15.71 o
   2   0  34      177.58      173.21     27.67 o
   4   0  34      356.58      362.63     43.66 o
   6   0  34      321.00      262.70     29.54 o
   8   0  34       62.18       84.30     20.25 o
   0   1  34       25.17       26.66     12.75 o
   1   1  34      172.18      180.05     23.85 o
   2   1  34      141.62      198.93     26.08 o
   3   1  34      164.75      161.10     32.42 o
   4   1  34        2.58        5.83      8.21 o
   5   1  34      167.63      181.07     36.31 o
   6   1  34       98.27       80.36     11.98 o
   7   1  34      168.69      196.25     45.75 o
   8   1  34        7.93       16.95      4.08 o
   9   1  34       96.48       99.80     31.45 o
   0   2  34      306.34      288.42     50.87 o
   1   2  34       36.54       34.26     15.92 o
   2   2  34      111.01      101.66     25.36 o
   3   2  34      113.41      145.54     29.47 o
   4   2  34       59.77       81.06     22.48 o
   5   2  34       14.04       22.19     11.31 o
   6   2  34        2.69        3.53     10.09 o
   8   2  34       27.42       26.51      8.57 o
   0   3  34       24.74       17.94     12.82 o
   1   3  34       14.03        9.92     30.12 o
   2   3  34      107.48      160.60     26.66 o
   3   3  34       49.04       53.97     13.04 o
   4   3  34       83.37       71.91     21.18 o
   5   3  34       80.11      139.49     28.60 o
   2   0  35      140.94      129.47     21.83 o
   4   0  35      582.26      641.47    108.80 o
   8   0  35       80.42       95.03     18.88 o
   1   1  35      255.05      286.69     33.00 o
   2   1  35       42.11       43.66     14.05 o
   3   1  35      317.31      305.06     35.02 o
   4   1  35       72.32       79.54     21.76 o
   5   1  35       59.94       50.37     10.09 o
   6   1  35        5.82       17.42      7.48 o
   7   1  35       27.13       17.31      5.87 o
   8   1  35       18.49        8.08      4.83 o
   1   2  35       60.70       42.94     10.05 o
   2   2  35       13.60       36.75     15.27 o
   3   2  35      102.21      108.58     23.70 o
   4   2  35      253.93      305.42     42.73 o
   5   2  35       24.16       47.63     15.63 o
   6   2  35      193.07      217.45     41.36 o
   7   2  35        0.33       14.84     14.70 o
   1   3  35      290.52      352.32     42.87 o
   2   3  35       21.49       31.63     11.96 o
   3   3  35       91.02       57.71     14.55 o
   4   3  35       64.13       59.08     16.57 o
   2   0  36       56.32       24.35     11.74 o
   4   0  36      426.41      544.41     52.96 o
   6   0  36       44.20       41.57     16.72 o
   8   0  36      186.48      162.62     32.06 o
   0   1  36      178.21      161.10     35.74 o
   1   1  36      220.98      248.50     33.72 o
   2   1  36       17.56       30.84     12.82 o
   3   1  36       44.86       46.54     14.05 o
   4   1  36      105.34      108.95     19.96 o
   5   1  36       36.18       24.16      7.68 o
   6   1  36        0.64        7.28      5.55 o
   7   1  36      166.44      178.46     55.44 o
   8   1  36       15.74       13.77      9.26 o
   0   2  36      323.13      311.04     56.49 o
   1   2  36       90.25       99.63     23.96 o
   2   2  36       22.49       60.81     14.63 o
   3   2  36       35.77       97.27     23.20 o
   4   2  36       36.28       35.66     14.91 o
   5   2  36      295.52      403.27     58.14 o
   6   2  36       27.66       47.84     15.49 o
   0   3  36      495.87      488.72    110.45 o
   1   3  36       14.34       75.83     15.53 o
   2   3  36       36.41       17.58     14.27 o
   3   3  36       42.34       39.99     16.43 o
   2   0  37       19.29       33.07     14.84 o
   4   0  37     1034.88     1071.46    104.98 o
   6   0  37      205.51      196.48     54.61 o
   8   0  37      130.02      126.52     27.02 o
   1   1  37       87.33      116.51     22.12 o
   2   1  37       19.53       31.05     13.40 o
   3   1  37      271.96      301.53     37.54 o
   4   1  37        8.04       24.47     15.85 o
   5   1  37       76.06       80.70     17.00 o
   6   1  37       74.35       52.23     28.10 o
   7   1  37       14.97       19.11      7.39 o
   1   2  37       76.33       90.35     15.63 o
   2   2  37        4.77       11.60      9.80 o
   3   2  37       40.59       38.04     11.89 o
   4   2  37       88.46       64.49     20.17 o
   5   2  37       41.96       52.96     20.10 o
   6   2  37      134.81      176.31     34.15 o
   1   3  37       90.58       95.59     20.31 o
   2   3  37       42.84       24.35     14.41 o
   2   0  38       43.14       32.49     14.19 o
   4   0  38      213.21      191.15     48.06 o
   6   0  38       29.13       35.66     15.56 o
   1   1  38       46.61       61.17     17.00 o
   2   1  38       18.07       19.89      8.21 o
   3   1  38       80.47      108.72     35.23 o
   4   1  38       63.30       76.23     20.68 o
   5   1  38       43.24       30.26     19.20 o
   6   1  38        6.66       16.03      8.36 o
   0   2  38       34.86       18.44      9.51 o
   1   2  38        7.15      -15.35     14.84 o
   2   2  38      246.27      287.48     52.24 o
   3   2  38       31.17       27.81     16.79 o
   4   2  38       73.46       73.20     21.98 o
   5   2  38       67.65      108.44     24.71 o
   4   0  39      242.37      267.31     51.66 o
   6   0  39       36.91       33.94     13.91 o
   1   1  39      178.58      179.12     40.28 o
   2   1  39       42.67       21.11     10.45 o
   3   1  39      126.56      144.53     38.69 o
   4   1  39        0.55       13.91      6.63 o
   5   1  39       29.11       23.74     21.69 o
   6   1  39       78.43      100.80     23.34 o
   1   2  39       10.23       19.96     14.91 o
   2   2  39        6.96       32.86     11.60 o
   3   2  39      121.59      139.71     27.02 o
   4   2  39       20.66       59.30     18.23 o
   4   0  40       37.03       52.09     18.16 o
   1   1  40       20.07       35.59     17.87 o
   2   1  40        7.53        6.70     16.36 o
   3   1  40       71.67      121.04     25.22 o
   4   1  40        0.47       56.56     20.10 o
   5   1  40       38.37       80.84     19.60 o
   0   2  40      180.18      213.56     33.50 o
   1   2  40       10.33       62.54     15.71 o
   2   2  40      108.52      142.73     30.77 o
   3   2  40      191.13      164.42     35.16 o
   4   0  41       25.19       37.83     19.81 o
   1   1  41       72.95       42.58     13.83 o
   2   1  41        9.86       25.29     11.82 o
   3   1  41        7.47       10.81      8.50 o
   4   1  41        7.49       34.51     15.35 o
   2   1  42       17.71       30.12     13.62 o
   3   1  42       34.81       54.25     17.72 o
 
